# Supplementary material for: Data-Driven Insights into the Association Between Oxidative Stress and Calcium-Regulating Proteins in Cardiovascular Disease
Source: Antioxidants (Basel). 2024 Nov 20;13(11):1420. doi: 10.3390/antiox13111420 (PMC11590986; doi:10.3390/antiox13111420)
Supplement: Supplementary file 1 [file antioxidants-13-01420-s001.zip]

Archive with 20 entries (19 files):
- Suplementry materials_revised Nov-18-2024/
- __MACOSX/._Suplementry materials_revised Nov-18-2024
- Suplementry materials_revised Nov-18-2024/Table S5_OS molecules associated with proteins in ARR and CCS .xlsx
- __MACOSX/Suplementry materials_revised Nov-18-2024/._Table S5_OS molecules associated with proteins in ARR and CCS .xlsx
- Suplementry materials_revised Nov-18-2024/.DS_Store
- __MACOSX/Suplementry materials_revised Nov-18-2024/._.DS_Store
- Suplementry materials_revised Nov-18-2024/Table S7_CVD-protein Link Prediction Score.xlsx
- __MACOSX/Suplementry materials_revised Nov-18-2024/._Table S7_CVD-protein Link Prediction Score.xlsx
- Suplementry materials_revised Nov-18-2024/Table S6_OS-Protein Link prediction score.xlsx
- __MACOSX/Suplementry materials_revised Nov-18-2024/._Table S6_OS-Protein Link prediction score.xlsx
- Suplementry materials_revised Nov-18-2024/Table S2_ Oxidative Stress MeSH Descriptors.xlsx.xlsx
- __MACOSX/Suplementry materials_revised Nov-18-2024/._Table S2_ Oxidative Stress MeSH Descriptors.xlsx.xlsx
- Suplementry materials_revised Nov-18-2024/Table S4_Ca-OS-CVD interface.xlsx
- __MACOSX/Suplementry materials_revised Nov-18-2024/._Table S4_Ca-OS-CVD interface.xlsx
- Suplementry materials_revised Nov-18-2024/Table S1_CVDs┬áMeSH Descriptors.xlsx
- __MACOSX/Suplementry materials_revised Nov-18-2024/._Table S1_CVDs┬áMeSH Descriptors.xlsx
- Suplementry materials_revised Nov-18-2024/Table S3_Ca-regulating proteins.xlsx
- __MACOSX/Suplementry materials_revised Nov-18-2024/._Table S3_Ca-regulating proteins.xlsx
- Suplementry materials_revised Nov-18-2024/Table S8_pathways associated with proteins in ARR and CCS .xlsx
- __MACOSX/Suplementry materials_revised Nov-18-2024/._Table S8_pathways associated with proteins in ARR and CCS .xlsx
