# Supplementary material for: Data-Driven Insights into the Association Between Oxidative Stress and Calcium-Regulating Proteins in Cardiovascular Disease
Source: Antioxidants (Basel). 2024 Nov 20;13(11):1420. doi: 10.3390/antiox13111420 (PMC11590986; doi:10.3390/antiox13111420)
Supplement: Supplementary file 1 [file antioxidants-13-01420-s001.zip › Suplementry materials_revised Nov-18-2024/Table S5_OS molecules associated with proteins in ARR and CCS .xlsx]

## Sheet: molecules
MeSH	CM	ARR	CHD	VD	IHD	CCS	VOO	OHD
vitamin a	0.0967488	0.143417	0.0887626	0.0128899	0.0814071	0.0802223	0.0164991	0.0785863
glutathione peroxidase	0.0967488	0.143417	0.0887626	0.0128899	0.0814071	0.0802223	0.0164991	0.0785863
ascorbic acid	0.0967488	0.143417	0.0887626	0.0128899	0.0814071	0.0802223	0.0164991	0.0785863
peroxynitrous acid	0.0967488	0.143417	0.0887626	0.0128899	0.0814071	0.0802223	0.0164991	0.0785863
cysteine	0.0967488	0.143417	0.0887626	0.0128899	0.0814071	0.0802223	0.0164991	0.0785863
nad	0.0967488	0.143417	0.0887626	0.0128899	0.0814071	0.0802223	0.0164991	0.0785863
superoxide dismutase	0.0919825	0.14833	0.0736383	0.0126705	0.0666195	0.104033	0.0125381	0.0794293
melatonin	0.0919825	0.14833	0.0736383	0.0126705	0.0666195	0.104033	0.0125381	0.0794293
malondialdehyde	0.0919825	0.14833	0.0736383	0.0126705	0.0666195	0.104033	0.0125381	0.0794293
membrane glycoproteins	0.0872162	0.153243	0.0585139	0.012451	0.051832	0.127843	0.008577	0.0802723
quinones	0.0872162	0.153243	0.0585139	0.012451	0.051832	0.127843	0.008577	0.0802723
superoxides	0.0846164	0.155923	0.0502642	0.0123313	0.0437661	0.140831	0.00641643	0.0807321
protein carbonylation	0.0824499	0.158157	0.0433895	0.0122316	0.0370444	0.151654	0.00461594	0.0811153
glutathione	0.0804072	0.160262	0.0369077	0.0121375	0.0307069	0.161858	0.00291835	0.0814766
glutathione disulfide	0.0776835	0.16307	0.0282652	0.0120121	0.0222569	0.175464	0.000654885	0.0819583
oxidoreductases	0.0776835	0.16307	0.0282652	0.0120121	0.0222569	0.175464	0.000654885	0.0819583
aldehydes	0.0776835	0.16307	0.0282652	0.0120121	0.0222569	0.175464	0.000654885	0.0819583
glutaredoxins	0.0776835	0.16307	0.0282652	0.0120121	0.0222569	0.175464	0.000654885	0.0819583
hydroxyl radical	0.0776835	0.16307	0.0282652	0.0120121	0.0222569	0.175464	0.000654885	0.0819583
isoenzymes	0.0776014	0.145923	0.0643262	0.0105278	0.0581166	0.0912794	0.0100876	0.0646982
nitric oxide	0.0795573	0.132868	0.0700576	0.0106569	0.0643536	0.0790621	0.0124331	0.06554
nuclear proteins	0.0700894	0.125756	0.0606629	0.00916793	0.0557292	0.0722569	0.0103886	0.0570886
proline	0.0695067	0.125324	0.0518443	0.00944798	0.046554	0.0878718	0.00841328	0.059908
membrane proteins	0.0609665	0.122991	0.0397509	0.00855509	0.0356388	0.10159	0.00585557	0.0570518
thioredoxins	0.065456	0.114412	0.0390529	0.00830067	0.0347948	0.0889932	0.005718	0.058907
hydrogen peroxide	0.065397	0.105656	0.049114	0.00844697	0.0448257	0.0717158	0.00835871	0.0559719
dna-binding proteins	0.0556231	0.106582	0.040429	0.00684311	0.0369144	0.0672388	0.00630473	0.0471736
homocysteine	0.0472069	0.118983	0.0464217	0.00600625	0.043364	0.0516379	0.00671389	0.0339502
cell cycle proteins	0.0354298	0.0998211	0.0293449	0.00461932	0.0273545	0.0621999	0.00419618	0.0306866
carrier proteins	0.0333339	0.0967747	0.0121378	0.00476959	0.01055	0.0933866	0.000918968	0.0361602
antigens, neoplasm	0.0200767	0.136298	0.027078	0.00195697	0.0241047	0.0402664	0.000285592	0.00577372
