# Supplementary material for: Data-Driven Insights into the Association Between Oxidative Stress and Calcium-Regulating Proteins in Cardiovascular Disease
Source: Antioxidants (Basel). 2024 Nov 20;13(11):1420. doi: 10.3390/antiox13111420 (PMC11590986; doi:10.3390/antiox13111420)
Supplement: Supplementary file 1 [file antioxidants-13-01420-s001.zip › Suplementry materials_revised Nov-18-2024/Table S7_CVD-protein Link Prediction Score.xlsx]

## Sheet: Sheet 1 - Table S8_link-CVD-pro
CVD	Protein	Score
myocardial infarction	Troponin I, cardiac muscle	180044
myocardial infarction	Nitric oxide synthase 3	179622
myocardial infarction	Matrix metalloproteinase-9	179376
myocardial infarction	Troponin T, cardiac muscle	179351
myocardial infarction	Gap junction alpha-1 protein	179310
myocardial infarction	Ryanodine receptor 2	179119
myocardial infarction	Dystrophin	179008
myocardial infarction	Natriuretic peptides A	178679
myocardial infarction	Gap junction alpha-5 protein	178618
myocardial infarction	Sarcoplasmic/endoplasmic reticulum calcium ATPase 2	178583
myocardial infarction	Cardiac phospholamban	178577
myocardial infarction	Caveolin-1	178558
myocardial infarction	Amyloid-beta precursor protein	178542
myocardial infarction	Caveolin-3	178533
myocardial infarction	Calmodulin-1	178515
myocardial infarction	Protein kinase C alpha type	178504
myocardial infarction	Calreticulin	178489
myocardial infarction	Sodium/hydrogen exchanger 1	178477
myocardial infarction	cAMP-dependent protein kinase catalytic subunit alpha	178477
myocardial infarction	Annexin A6	178472
myocardial infarction	Triadin	178466
myocardial infarction	Calsequestrin-2	178455
myocardial infarction	Junctophilin-2	178450
myocardial infarction	Kv channel-interacting protein 2	178446
myocardial infarction	Gap junction gamma-1 protein	178438
myocardial infarction	14-3-3 protein epsilon	178434
myocardial infarction	Ankyrin-2	178433
myocardial infarction	Calcium/calmodulin-dependent protein kinase type II subunit delta	178431
myocardial infarction	Presenilin-1	178423
myocardial infarction	Inositol 1,4,5-trisphosphate receptor type 2	178422
myocardial infarction	Extracellular calcium-sensing receptor	178422
myocardial infarction	Ryanodine receptor 1	178419
myocardial infarction	Endoplasmic reticulum chaperone BiP	178418
myocardial infarction	Alpha-actinin-2	178414
myocardial infarction	Syntaxin-1A	178413
myocardial infarction	P2X purinoceptor 3	178411
myocardial infarction	Polycystin-1	178409
myocardial infarction	Presenilin-2	178407
myocardial infarction	Stromal interaction molecule 1	178407
myocardial infarction	Annexin A2	178403
myocardial infarction	Sorcin	178402
myocardial infarction	Sodium channel protein type 5 subunit alpha	178399
myocardial infarction	cGMP-dependent protein kinase 1	178397
myocardial infarction	Calcium-activated potassium channel subunit alpha-1	178397
myocardial infarction	Gap junction alpha-4 protein	178396
myocardial infarction	Sarcoplasmic/endoplasmic reticulum calcium ATPase 1	178395
myocardial infarction	Sodium/calcium exchanger 1	178393
myocardial infarction	Serine/threonine-protein kinase Sgk1	178393
myocardial infarction	Protein phosphatase 3 catalytic subunit alpha	178393
myocardial infarction	Myc box-dependent-interacting protein 1	178391
myocardial infarction	Alpha-actinin-1	178391
myocardial infarction	Voltage-dependent anion-selective channel protein 1	178391
myocardial infarction	Transient receptor potential cation channel subfamily M member 4	178390
myocardial infarction	Troponin C, slow skeletal and cardiac muscles	178390
myocardial infarction	Voltage-dependent L-type calcium channel subunit beta-2	178389
myocardial infarction	Glutathione S-transferase omega-1	178388
myocardial infarction	Polycystin-2	178388
myocardial infarction	Transient receptor potential cation channel subfamily V member 1	178387
myocardial infarction	Protein diaphanous homolog 1	178387
myocardial infarction	Plasma membrane calcium-transporting ATPase 1	178384
myocardial infarction	Voltage-dependent calcium channel subunit alpha-2/delta-2	178384
myocardial infarction	Plasma membrane calcium-transporting ATPase 4	178384
myocardial infarction	Calcium and integrin-binding protein 1	178383
myocardial infarction	Voltage-dependent L-type calcium channel subunit alpha-1C	178383
myocardial infarction	A-kinase anchor protein 6	178383
myocardial infarction	Peptidyl-prolyl cis-trans isomerase FKBP1B	178383
myocardial infarction	Voltage-dependent calcium channel gamma-4 subunit	178382
myocardial infarction	Voltage-dependent L-type calcium channel subunit beta-1	178382
myocardial infarction	Glutamate receptor ionotropic, NMDA 2C	178382
myocardial infarction	Voltage-dependent L-type calcium channel subunit alpha-1D	178382
myocardial infarction	Gap junction alpha-3 protein	178381
myocardial infarction	Voltage-dependent calcium channel gamma-8 subunit	178381
myocardial infarction	Calcium release-activated calcium channel protein 1	178381
myocardial infarction	Aspartyl/asparaginyl beta-hydroxylase	178380
myocardial infarction	Short transient receptor potential channel 4	178380
myocardial infarction	Mitochondrial proton/calcium exchanger protein	178380
myocardial infarction	Bcl-2 homologous antagonist/killer	178379
myocardial infarction	Gap junction alpha-10 protein	178378
myocardial infarction	Transient receptor potential cation channel subfamily M member 2	178378
myocardial infarction	Potassium voltage-gated channel subfamily A member 5	178378
myocardial infarction	Potassium channel subfamily K member 3	178378
myocardial infarction	Chloride intracellular channel protein 2	178377
myocardial infarction	Galanin receptor type 2	178377
myocardial infarction	Calcium-activated potassium channel subunit beta-3	178377
myocardial infarction	Voltage-dependent T-type calcium channel subunit alpha-1G	178377
myocardial infarction	Gap junction gamma-3 protein	178377
myocardial infarction	Calcium-activated potassium channel subunit beta-2	178377
myocardial infarction	Potassium voltage-gated channel subfamily B member 1	178377
myocardial infarction	cAMP-specific 3',5'-cyclic phosphodiesterase 4D	178377
myocardial infarction	Voltage-dependent T-type calcium channel subunit alpha-1H	178377
myocardial infarction	Mitochondrial sodium/calcium exchanger protein	178375
myocardial infarction	Calcineurin B homologous protein 1	178375
myocardial infarction	Sarcoplasmic reticulum histidine-rich calcium-binding protein	178375
myocardial infarction	Reticulocalbin-1	178375
myocardial infarction	Gap junction delta-4 protein	178375
myocardial infarction	Leucine-rich repeat serine/threonine-protein kinase 2	178374
myocardial infarction	Calmodulin-2	178374
myocardial infarction	Annexin A7	178374
myocardial infarction	Calcium and integrin-binding family member 2	178374
myocardial infarction	Voltage-dependent calcium channel gamma-6 subunit	178374
myocardial infarction	Voltage-dependent calcium channel gamma-7 subunit	178374
myocardial infarction	Two pore channel protein 1	178373
myocardial infarction	Calcium uptake protein 1, mitochondrial	178373
myocardial infarction	Junctophilin-1	178373
myocardial infarction	Calcium uniporter protein, mitochondrial	178373
myocardial infarction	Essential MCU regulator, mitochondrial	178373
myocardial infarction	Protein tweety homolog 2	178373
myocardial infarction	Protein kinase C and casein kinase substrate in neurons protein 3	178373
myocardial infarction	Calcium uptake protein 3, mitochondrial	178373
myocardial infarction	Calcium uniporter regulatory subunit MCUb, mitochondrial	178373
myocardial infarction	Serine/threonine-protein kinase WNK3	178373
myocardial infarction	Serine/threonine-protein kinase Sgk3	178373
myocardial infarction	Calcium uptake protein 2, mitochondrial	178373
myocardial infarction	Protein tweety homolog 3	178373
myocardial infarction	Calmodulin-3	178372
myocardial infarction	Alpha-1-syntrophin	178372
myocardial infarction	EH domain-containing protein 3	178372
myocardial infarction	Selenoprotein N	178372
myocardial infarction	Phosphofurin acidic cluster sorting protein 2	178371
myocardial infarction	Polycystin-2-like protein 1	178371
myocardial infarction	Beta-2-syntrophin	178371
myocardial infarction	Mitochondrial calcium uniporter regulator 1	178370
myocardial infarction	Polycystin-1-like protein 2	178370
myocardial infarction	Polycystin-1-like protein 3	178370
myocardial infarction	Voltage-dependent calcium channel subunit alpha-2/delta-1	178370
myocardial infarction	45 kDa calcium-binding protein	178370
myocardial infarction	Calcyphosin	178370
myocardial infarction	Calcium load-activated calcium channel	178370
heart failure	Troponin I, cardiac muscle	144765
heart failure	Troponin T, cardiac muscle	143723
heart failure	Nitric oxide synthase 3	143716
heart failure	Matrix metalloproteinase-9	143526
heart failure	Gap junction alpha-1 protein	143358
heart failure	Ryanodine receptor 2	142834
heart failure	Dystrophin	142810
heart failure	Gap junction alpha-5 protein	142487
heart failure	Caveolin-1	142432
heart failure	Natriuretic peptides A	142411
heart failure	Amyloid-beta precursor protein	142403
heart failure	Cardiac phospholamban	142401
heart failure	Sarcoplasmic/endoplasmic reticulum calcium ATPase 2	142399
heart failure	Caveolin-3	142396
heart failure	Calmodulin-1	142385
heart failure	Protein kinase C alpha type	142373
heart failure	Sodium/hydrogen exchanger 1	142367
heart failure	Calreticulin	142358
heart failure	cAMP-dependent protein kinase catalytic subunit alpha	142347
heart failure	Annexin A6	142341
heart failure	Triadin	142325
heart failure	Calsequestrin-2	142317
heart failure	Gap junction gamma-1 protein	142308
heart failure	Kv channel-interacting protein 2	142306
heart failure	14-3-3 protein epsilon	142304
heart failure	Calcium/calmodulin-dependent protein kinase type II subunit delta	142301
heart failure	Ankyrin-2	142300
heart failure	Extracellular calcium-sensing receptor	142299
heart failure	Endoplasmic reticulum chaperone BiP	142293
heart failure	Presenilin-1	142293
heart failure	P2X purinoceptor 3	142291
heart failure	Inositol 1,4,5-trisphosphate receptor type 2	142291
heart failure	Syntaxin-1A	142283
heart failure	Junctophilin-2	142283
heart failure	Alpha-actinin-2	142282
heart failure	Polycystin-1	142280
heart failure	Ryanodine receptor 1	142277
heart failure	Stromal interaction molecule 1	142276
heart failure	Presenilin-2	142276
heart failure	Gap junction alpha-4 protein	142275
heart failure	Annexin A2	142270
heart failure	Sodium channel protein type 5 subunit alpha	142269
heart failure	cGMP-dependent protein kinase 1	142268
heart failure	Sorcin	142267
heart failure	Troponin C, slow skeletal and cardiac muscles	142266
heart failure	Calcium-activated potassium channel subunit alpha-1	142266
heart failure	Voltage-dependent anion-selective channel protein 1	142263
heart failure	Sodium/calcium exchanger 1	142263
heart failure	Protein phosphatase 3 catalytic subunit alpha	142263
heart failure	Serine/threonine-protein kinase Sgk1	142263
heart failure	Alpha-actinin-1	142261
heart failure	Sarcoplasmic/endoplasmic reticulum calcium ATPase 1	142260
heart failure	Voltage-dependent L-type calcium channel subunit beta-2	142259
heart failure	Transient receptor potential cation channel subfamily M member 4	142259
heart failure	Glutathione S-transferase omega-1	142258
heart failure	Protein diaphanous homolog 1	142257
heart failure	Polycystin-2	142257
heart failure	Transient receptor potential cation channel subfamily V member 1	142255
heart failure	Plasma membrane calcium-transporting ATPase 1	142255
heart failure	Voltage-dependent calcium channel subunit alpha-2/delta-2	142254
heart failure	Voltage-dependent L-type calcium channel subunit alpha-1C	142253
heart failure	Plasma membrane calcium-transporting ATPase 4	142253
heart failure	Voltage-dependent L-type calcium channel subunit alpha-1D	142252
heart failure	Peptidyl-prolyl cis-trans isomerase FKBP1B	142252
heart failure	Voltage-dependent L-type calcium channel subunit beta-1	142252
heart failure	Voltage-dependent calcium channel gamma-4 subunit	142252
heart failure	Glutamate receptor ionotropic, NMDA 2C	142252
heart failure	Calcium release-activated calcium channel protein 1	142251
heart failure	Calcium and integrin-binding protein 1	142251
heart failure	Gap junction alpha-3 protein	142251
heart failure	Voltage-dependent calcium channel gamma-8 subunit	142251
heart failure	Mitochondrial proton/calcium exchanger protein	142250
heart failure	Aspartyl/asparaginyl beta-hydroxylase	142250
heart failure	A-kinase anchor protein 6	142250
heart failure	Short transient receptor potential channel 4	142250
heart failure	Transient receptor potential cation channel subfamily M member 2	142249
heart failure	Potassium channel subfamily K member 3	142248
heart failure	Myc box-dependent-interacting protein 1	142248
heart failure	Gap junction alpha-10 protein	142248
heart failure	Potassium voltage-gated channel subfamily A member 5	142248
heart failure	Bcl-2 homologous antagonist/killer	142248
heart failure	Calcium-activated potassium channel subunit beta-2	142247
heart failure	Calcium-activated potassium channel subunit beta-3	142247
heart failure	Voltage-dependent T-type calcium channel subunit alpha-1H	142247
heart failure	Voltage-dependent T-type calcium channel subunit alpha-1G	142247
heart failure	Potassium voltage-gated channel subfamily B member 1	142247
heart failure	Gap junction gamma-3 protein	142247
heart failure	cAMP-specific 3',5'-cyclic phosphodiesterase 4D	142247
heart failure	Galanin receptor type 2	142247
heart failure	Chloride intracellular channel protein 2	142247
heart failure	Sarcoplasmic reticulum histidine-rich calcium-binding protein	142245
heart failure	Calmodulin-2	142245
heart failure	Reticulocalbin-1	142245
heart failure	Mitochondrial sodium/calcium exchanger protein	142245
heart failure	Calcineurin B homologous protein 1	142245
heart failure	Gap junction delta-4 protein	142245
heart failure	Calcium uniporter regulatory subunit MCUb, mitochondrial	142244
heart failure	Annexin A7	142244
heart failure	Voltage-dependent calcium channel gamma-6 subunit	142244
heart failure	Voltage-dependent calcium channel gamma-7 subunit	142244
heart failure	Calcium and integrin-binding family member 2	142244
heart failure	Leucine-rich repeat serine/threonine-protein kinase 2	142244
heart failure	Junctophilin-1	142243
heart failure	Calcium uptake protein 3, mitochondrial	142243
heart failure	Two pore channel protein 1	142243
heart failure	Calcium uptake protein 2, mitochondrial	142243
heart failure	Protein tweety homolog 3	142243
heart failure	Calcium uniporter protein, mitochondrial	142243
heart failure	Calcium uptake protein 1, mitochondrial	142243
heart failure	Serine/threonine-protein kinase WNK3	142243
heart failure	Protein tweety homolog 2	142243
heart failure	Essential MCU regulator, mitochondrial	142243
heart failure	Phosphofurin acidic cluster sorting protein 2	142243
heart failure	Protein kinase C and casein kinase substrate in neurons protein 3	142243
heart failure	Serine/threonine-protein kinase Sgk3	142243
heart failure	Alpha-1-syntrophin	142242
heart failure	EH domain-containing protein 3	142242
heart failure	Calmodulin-3	142242
heart failure	Selenoprotein N	142241
heart failure	Beta-2-syntrophin	142241
heart failure	Polycystin-2-like protein 1	142241
heart failure	Voltage-dependent calcium channel subunit alpha-2/delta-1	142240
heart failure	Polycystin-1-like protein 3	142240
heart failure	Calcyphosin	142240
heart failure	45 kDa calcium-binding protein	142240
heart failure	Polycystin-1-like protein 2	142240
heart failure	Mitochondrial calcium uniporter regulator 1	142240
heart failure	Calcium load-activated calcium channel	142240
coronary disease	Troponin I, cardiac muscle	135344
coronary disease	Nitric oxide synthase 3	134308
coronary disease	Troponin T, cardiac muscle	134296
coronary disease	Matrix metalloproteinase-9	134113
coronary disease	Gap junction alpha-1 protein	133941
coronary disease	Ryanodine receptor 2	133495
coronary disease	Dystrophin	133371
coronary disease	Natriuretic peptides A	133058
coronary disease	Gap junction alpha-5 protein	132976
coronary disease	Sarcoplasmic/endoplasmic reticulum calcium ATPase 2	132954
coronary disease	Cardiac phospholamban	132952
coronary disease	Caveolin-1	132928
coronary disease	Caveolin-3	132904
coronary disease	Amyloid-beta precursor protein	132895
coronary disease	Calmodulin-1	132860
coronary disease	Sodium/hydrogen exchanger 1	132858
coronary disease	Protein kinase C alpha type	132858
coronary disease	Calreticulin	132843
coronary disease	Annexin A6	132831
coronary disease	cAMP-dependent protein kinase catalytic subunit alpha	132822
coronary disease	Triadin	132812
coronary disease	Junctophilin-2	132804
coronary disease	Calsequestrin-2	132798
coronary disease	Kv channel-interacting protein 2	132796
coronary disease	Gap junction gamma-1 protein	132789
coronary disease	14-3-3 protein epsilon	132779
coronary disease	Ankyrin-2	132779
coronary disease	Extracellular calcium-sensing receptor	132776
coronary disease	Calcium/calmodulin-dependent protein kinase type II subunit delta	132776
coronary disease	Endoplasmic reticulum chaperone BiP	132773
coronary disease	Presenilin-1	132769
coronary disease	Inositol 1,4,5-trisphosphate receptor type 2	132767
coronary disease	P2X purinoceptor 3	132766
coronary disease	Ryanodine receptor 1	132766
coronary disease	Alpha-actinin-2	132759
coronary disease	Syntaxin-1A	132758
coronary disease	Polycystin-1	132756
coronary disease	Stromal interaction molecule 1	132754
coronary disease	Presenilin-2	132752
coronary disease	Sorcin	132749
coronary disease	Gap junction alpha-4 protein	132749
coronary disease	Annexin A2	132747
coronary disease	cGMP-dependent protein kinase 1	132747
coronary disease	Troponin C, slow skeletal and cardiac muscles	132747
coronary disease	Sodium channel protein type 5 subunit alpha	132744
coronary disease	Calcium-activated potassium channel subunit alpha-1	132744
coronary disease	Sodium/calcium exchanger 1	132740
coronary disease	Sarcoplasmic/endoplasmic reticulum calcium ATPase 1	132740
coronary disease	Serine/threonine-protein kinase Sgk1	132739
coronary disease	Protein phosphatase 3 catalytic subunit alpha	132738
coronary disease	Voltage-dependent anion-selective channel protein 1	132738
coronary disease	Transient receptor potential cation channel subfamily M member 4	132737
coronary disease	Myc box-dependent-interacting protein 1	132737
coronary disease	Alpha-actinin-1	132736
coronary disease	Polycystin-2	132734
coronary disease	Voltage-dependent L-type calcium channel subunit beta-2	132734
coronary disease	Transient receptor potential cation channel subfamily V member 1	132733
coronary disease	Glutathione S-transferase omega-1	132732
coronary disease	Protein diaphanous homolog 1	132732
coronary disease	Calcium and integrin-binding protein 1	132731
coronary disease	Plasma membrane calcium-transporting ATPase 1	132730
coronary disease	Plasma membrane calcium-transporting ATPase 4	132730
coronary disease	Voltage-dependent calcium channel subunit alpha-2/delta-2	132729
coronary disease	A-kinase anchor protein 6	132728
coronary disease	Voltage-dependent L-type calcium channel subunit alpha-1C	132728
coronary disease	Peptidyl-prolyl cis-trans isomerase FKBP1B	132728
coronary disease	Voltage-dependent calcium channel gamma-4 subunit	132727
coronary disease	Voltage-dependent L-type calcium channel subunit alpha-1D	132727
coronary disease	Voltage-dependent L-type calcium channel subunit beta-1	132727
coronary disease	Glutamate receptor ionotropic, NMDA 2C	132727
coronary disease	Gap junction alpha-3 protein	132726
coronary disease	Voltage-dependent calcium channel gamma-8 subunit	132726
coronary disease	Calcium release-activated calcium channel protein 1	132726
coronary disease	Short transient receptor potential channel 4	132725
coronary disease	Aspartyl/asparaginyl beta-hydroxylase	132725
coronary disease	Mitochondrial proton/calcium exchanger protein	132724
coronary disease	Bcl-2 homologous antagonist/killer	132724
coronary disease	Transient receptor potential cation channel subfamily M member 2	132724
coronary disease	Potassium voltage-gated channel subfamily A member 5	132723
coronary disease	Potassium channel subfamily K member 3	132723
coronary disease	Gap junction alpha-10 protein	132723
coronary disease	Voltage-dependent T-type calcium channel subunit alpha-1G	132722
coronary disease	Gap junction gamma-3 protein	132722
coronary disease	Voltage-dependent T-type calcium channel subunit alpha-1H	132722
coronary disease	Galanin receptor type 2	132722
coronary disease	Calcium-activated potassium channel subunit beta-3	132722
coronary disease	cAMP-specific 3',5'-cyclic phosphodiesterase 4D	132722
coronary disease	Chloride intracellular channel protein 2	132722
coronary disease	Calcium-activated potassium channel subunit beta-2	132722
coronary disease	Potassium voltage-gated channel subfamily B member 1	132722
coronary disease	Annexin A7	132721
coronary disease	Calmodulin-2	132720
coronary disease	Gap junction delta-4 protein	132720
coronary disease	Calcineurin B homologous protein 1	132720
coronary disease	Mitochondrial sodium/calcium exchanger protein	132720
coronary disease	Reticulocalbin-1	132720
coronary disease	Sarcoplasmic reticulum histidine-rich calcium-binding protein	132720
coronary disease	Calcium and integrin-binding family member 2	132719
coronary disease	Voltage-dependent calcium channel gamma-7 subunit	132719
coronary disease	Voltage-dependent calcium channel gamma-6 subunit	132719
coronary disease	Calcium uniporter regulatory subunit MCUb, mitochondrial	132719
coronary disease	Leucine-rich repeat serine/threonine-protein kinase 2	132719
coronary disease	Phosphofurin acidic cluster sorting protein 2	132718
coronary disease	Protein kinase C and casein kinase substrate in neurons protein 3	132718
coronary disease	Junctophilin-1	132718
coronary disease	Serine/threonine-protein kinase Sgk3	132718
coronary disease	Protein tweety homolog 2	132718
coronary disease	Serine/threonine-protein kinase WNK3	132718
coronary disease	Essential MCU regulator, mitochondrial	132718
coronary disease	Calcium uptake protein 2, mitochondrial	132718
coronary disease	Calcium uptake protein 3, mitochondrial	132718
coronary disease	Calcium uptake protein 1, mitochondrial	132718
coronary disease	Two pore channel protein 1	132718
coronary disease	Calcium uniporter protein, mitochondrial	132718
coronary disease	Protein tweety homolog 3	132718
coronary disease	Calmodulin-3	132717
coronary disease	Alpha-1-syntrophin	132717
coronary disease	Selenoprotein N	132717
coronary disease	EH domain-containing protein 3	132717
coronary disease	Polycystin-2-like protein 1	132716
coronary disease	Beta-2-syntrophin	132716
coronary disease	Calcyphosin	132715
coronary disease	45 kDa calcium-binding protein	132715
coronary disease	Mitochondrial calcium uniporter regulator 1	132715
coronary disease	Voltage-dependent calcium channel subunit alpha-2/delta-1	132715
coronary disease	Calcium load-activated calcium channel	132715
coronary disease	Polycystin-1-like protein 3	132715
coronary disease	Polycystin-1-like protein 2	132715
coronary artery disease	Troponin I, cardiac muscle	77551
coronary artery disease	Troponin T, cardiac muscle	76511
coronary artery disease	Nitric oxide synthase 3	76428
coronary artery disease	Matrix metalloproteinase-9	76190
coronary artery disease	Gap junction alpha-1 protein	76177
coronary artery disease	Ryanodine receptor 2	75735
coronary artery disease	Dystrophin	75611
coronary artery disease	Natriuretic peptides A	75299
coronary artery disease	Gap junction alpha-5 protein	75213
coronary artery disease	Sarcoplasmic/endoplasmic reticulum calcium ATPase 2	75192
coronary artery disease	Cardiac phospholamban	75189
coronary artery disease	Caveolin-1	75159
coronary artery disease	Caveolin-3	75144
coronary artery disease	Amyloid-beta precursor protein	75132
coronary artery disease	Sodium/hydrogen exchanger 1	75100
coronary artery disease	Calmodulin-1	75099
coronary artery disease	Protein kinase C alpha type	75098
coronary artery disease	Calreticulin	75082
coronary artery disease	Annexin A6	75071
coronary artery disease	cAMP-dependent protein kinase catalytic subunit alpha	75062
coronary artery disease	Triadin	75052
coronary artery disease	Junctophilin-2	75044
coronary artery disease	Calsequestrin-2	75040
coronary artery disease	Kv channel-interacting protein 2	75035
coronary artery disease	Gap junction gamma-1 protein	75029
coronary artery disease	Ankyrin-2	75019
coronary artery disease	14-3-3 protein epsilon	75019
coronary artery disease	Extracellular calcium-sensing receptor	75016
coronary artery disease	Calcium/calmodulin-dependent protein kinase type II subunit delta	75015
coronary artery disease	Presenilin-1	75010
coronary artery disease	Endoplasmic reticulum chaperone BiP	75010
coronary artery disease	Inositol 1,4,5-trisphosphate receptor type 2	75007
coronary artery disease	P2X purinoceptor 3	75006
coronary artery disease	Ryanodine receptor 1	75006
coronary artery disease	Alpha-actinin-2	74999
coronary artery disease	Syntaxin-1A	74998
coronary artery disease	Polycystin-1	74995
coronary artery disease	Stromal interaction molecule 1	74993
coronary artery disease	Presenilin-2	74992
coronary artery disease	Sorcin	74988
coronary artery disease	cGMP-dependent protein kinase 1	74986
coronary artery disease	Annexin A2	74985
coronary artery disease	Troponin C, slow skeletal and cardiac muscles	74984
coronary artery disease	Sodium channel protein type 5 subunit alpha	74983
coronary artery disease	Gap junction alpha-4 protein	74982
coronary artery disease	Calcium-activated potassium channel subunit alpha-1	74982
coronary artery disease	Sarcoplasmic/endoplasmic reticulum calcium ATPase 1	74980
coronary artery disease	Sodium/calcium exchanger 1	74980
coronary artery disease	Serine/threonine-protein kinase Sgk1	74979
coronary artery disease	Voltage-dependent anion-selective channel protein 1	74978
coronary artery disease	Protein phosphatase 3 catalytic subunit alpha	74978
coronary artery disease	Myc box-dependent-interacting protein 1	74977
coronary artery disease	Transient receptor potential cation channel subfamily M member 4	74977
coronary artery disease	Alpha-actinin-1	74976
coronary artery disease	Voltage-dependent L-type calcium channel subunit beta-2	74974
coronary artery disease	Polycystin-2	74974
coronary artery disease	Glutathione S-transferase omega-1	74973
coronary artery disease	Transient receptor potential cation channel subfamily V member 1	74973
coronary artery disease	Protein diaphanous homolog 1	74972
coronary artery disease	Calcium and integrin-binding protein 1	74972
coronary artery disease	Plasma membrane calcium-transporting ATPase 4	74970
coronary artery disease	Plasma membrane calcium-transporting ATPase 1	74970
coronary artery disease	Voltage-dependent calcium channel subunit alpha-2/delta-2	74969
coronary artery disease	A-kinase anchor protein 6	74968
coronary artery disease	Peptidyl-prolyl cis-trans isomerase FKBP1B	74968
coronary artery disease	Voltage-dependent L-type calcium channel subunit alpha-1C	74968
coronary artery disease	Voltage-dependent calcium channel gamma-4 subunit	74967
coronary artery disease	Glutamate receptor ionotropic, NMDA 2C	74967
coronary artery disease	Voltage-dependent L-type calcium channel subunit beta-1	74967
coronary artery disease	Voltage-dependent L-type calcium channel subunit alpha-1D	74967
coronary artery disease	Calcium release-activated calcium channel protein 1	74966
coronary artery disease	Voltage-dependent calcium channel gamma-8 subunit	74966
coronary artery disease	Gap junction alpha-3 protein	74966
coronary artery disease	Mitochondrial proton/calcium exchanger protein	74966
coronary artery disease	Short transient receptor potential channel 4	74965
coronary artery disease	Aspartyl/asparaginyl beta-hydroxylase	74965
coronary artery disease	Bcl-2 homologous antagonist/killer	74964
coronary artery disease	Transient receptor potential cation channel subfamily M member 2	74964
coronary artery disease	Potassium voltage-gated channel subfamily A member 5	74963
coronary artery disease	Potassium channel subfamily K member 3	74963
coronary artery disease	Gap junction alpha-10 protein	74963
coronary artery disease	Gap junction gamma-3 protein	74962
coronary artery disease	Voltage-dependent T-type calcium channel subunit alpha-1G	74962
coronary artery disease	Voltage-dependent T-type calcium channel subunit alpha-1H	74962
coronary artery disease	Potassium voltage-gated channel subfamily B member 1	74962
coronary artery disease	Calcium-activated potassium channel subunit beta-2	74962
coronary artery disease	Calcium-activated potassium channel subunit beta-3	74962
coronary artery disease	Chloride intracellular channel protein 2	74962
coronary artery disease	cAMP-specific 3',5'-cyclic phosphodiesterase 4D	74962
coronary artery disease	Galanin receptor type 2	74962
coronary artery disease	Annexin A7	74961
coronary artery disease	Calmodulin-2	74960
coronary artery disease	Gap junction delta-4 protein	74960
coronary artery disease	Mitochondrial sodium/calcium exchanger protein	74960
coronary artery disease	Calcineurin B homologous protein 1	74960
coronary artery disease	Sarcoplasmic reticulum histidine-rich calcium-binding protein	74960
coronary artery disease	Reticulocalbin-1	74960
coronary artery disease	Voltage-dependent calcium channel gamma-6 subunit	74959
coronary artery disease	Calcium and integrin-binding family member 2	74959
coronary artery disease	Calcium uniporter regulatory subunit MCUb, mitochondrial	74959
coronary artery disease	Voltage-dependent calcium channel gamma-7 subunit	74959
coronary artery disease	Leucine-rich repeat serine/threonine-protein kinase 2	74959
coronary artery disease	Protein kinase C and casein kinase substrate in neurons protein 3	74958
coronary artery disease	Two pore channel protein 1	74958
coronary artery disease	Serine/threonine-protein kinase WNK3	74958
coronary artery disease	Junctophilin-1	74958
coronary artery disease	Protein tweety homolog 2	74958
coronary artery disease	Protein tweety homolog 3	74958
coronary artery disease	Serine/threonine-protein kinase Sgk3	74958
coronary artery disease	Calcium uptake protein 3, mitochondrial	74958
coronary artery disease	Calcium uptake protein 1, mitochondrial	74958
coronary artery disease	Calcium uniporter protein, mitochondrial	74958
coronary artery disease	Calcium uptake protein 2, mitochondrial	74958
coronary artery disease	Essential MCU regulator, mitochondrial	74958
coronary artery disease	Phosphofurin acidic cluster sorting protein 2	74958
coronary artery disease	EH domain-containing protein 3	74957
coronary artery disease	Calmodulin-3	74957
coronary artery disease	Alpha-1-syntrophin	74957
coronary artery disease	Selenoprotein N	74957
coronary artery disease	Polycystin-2-like protein 1	74956
coronary artery disease	Beta-2-syntrophin	74956
coronary artery disease	45 kDa calcium-binding protein	74955
coronary artery disease	Polycystin-1-like protein 2	74955
coronary artery disease	Voltage-dependent calcium channel subunit alpha-2/delta-1	74955
coronary artery disease	Polycystin-1-like protein 3	74955
coronary artery disease	Calcyphosin	74955
coronary artery disease	Mitochondrial calcium uniporter regulator 1	74955
coronary artery disease	Calcium load-activated calcium channel	74955
atrial fibrillation	Troponin I, cardiac muscle	72688
atrial fibrillation	Nitric oxide synthase 3	71640
atrial fibrillation	Troponin T, cardiac muscle	71631
atrial fibrillation	Matrix metalloproteinase-9	71407
atrial fibrillation	Gap junction alpha-1 protein	71112
atrial fibrillation	Ryanodine receptor 2	70728
atrial fibrillation	Dystrophin	70664
atrial fibrillation	Natriuretic peptides A	70321
atrial fibrillation	Cardiac phospholamban	70245
atrial fibrillation	Sarcoplasmic/endoplasmic reticulum calcium ATPase 2	70245
atrial fibrillation	Caveolin-1	70216
atrial fibrillation	Caveolin-3	70196
atrial fibrillation	Amyloid-beta precursor protein	70179
atrial fibrillation	Gap junction alpha-5 protein	70161
atrial fibrillation	Sodium/hydrogen exchanger 1	70157
atrial fibrillation	Calmodulin-1	70155
atrial fibrillation	Protein kinase C alpha type	70154
atrial fibrillation	Calreticulin	70136
atrial fibrillation	Annexin A6	70126
atrial fibrillation	cAMP-dependent protein kinase catalytic subunit alpha	70118
atrial fibrillation	Triadin	70103
atrial fibrillation	Junctophilin-2	70095
atrial fibrillation	Calsequestrin-2	70093
atrial fibrillation	Kv channel-interacting protein 2	70083
atrial fibrillation	Gap junction gamma-1 protein	70079
atrial fibrillation	14-3-3 protein epsilon	70075
atrial fibrillation	Extracellular calcium-sensing receptor	70072
atrial fibrillation	Calcium/calmodulin-dependent protein kinase type II subunit delta	70072
atrial fibrillation	Ankyrin-2	70070
atrial fibrillation	Endoplasmic reticulum chaperone BiP	70068
atrial fibrillation	Presenilin-1	70066
atrial fibrillation	P2X purinoceptor 3	70065
atrial fibrillation	Inositol 1,4,5-trisphosphate receptor type 2	70062
atrial fibrillation	Ryanodine receptor 1	70061
atrial fibrillation	Alpha-actinin-2	70055
atrial fibrillation	Polycystin-1	70055
atrial fibrillation	Syntaxin-1A	70054
atrial fibrillation	Stromal interaction molecule 1	70051
atrial fibrillation	Presenilin-2	70048
atrial fibrillation	Gap junction alpha-4 protein	70045
atrial fibrillation	Sorcin	70045
atrial fibrillation	Annexin A2	70045
atrial fibrillation	cGMP-dependent protein kinase 1	70043
atrial fibrillation	Troponin C, slow skeletal and cardiac muscles	70043
atrial fibrillation	Sodium channel protein type 5 subunit alpha	70040
atrial fibrillation	Calcium-activated potassium channel subunit alpha-1	70039
atrial fibrillation	Sarcoplasmic/endoplasmic reticulum calcium ATPase 1	70036
atrial fibrillation	Sodium/calcium exchanger 1	70035
atrial fibrillation	Serine/threonine-protein kinase Sgk1	70035
atrial fibrillation	Protein phosphatase 3 catalytic subunit alpha	70034
atrial fibrillation	Voltage-dependent anion-selective channel protein 1	70034
atrial fibrillation	Myc box-dependent-interacting protein 1	70033
atrial fibrillation	Transient receptor potential cation channel subfamily M member 4	70033
atrial fibrillation	Alpha-actinin-1	70032
atrial fibrillation	Voltage-dependent L-type calcium channel subunit beta-2	70030
atrial fibrillation	Glutathione S-transferase omega-1	70029
atrial fibrillation	Transient receptor potential cation channel subfamily V member 1	70029
atrial fibrillation	Polycystin-2	70028
atrial fibrillation	Protein diaphanous homolog 1	70028
atrial fibrillation	Calcium and integrin-binding protein 1	70027
atrial fibrillation	Plasma membrane calcium-transporting ATPase 1	70026
atrial fibrillation	Plasma membrane calcium-transporting ATPase 4	70026
atrial fibrillation	Voltage-dependent calcium channel subunit alpha-2/delta-2	70025
atrial fibrillation	Voltage-dependent L-type calcium channel subunit alpha-1C	70024
atrial fibrillation	Peptidyl-prolyl cis-trans isomerase FKBP1B	70024
atrial fibrillation	A-kinase anchor protein 6	70024
atrial fibrillation	Voltage-dependent L-type calcium channel subunit alpha-1D	70023
atrial fibrillation	Voltage-dependent L-type calcium channel subunit beta-1	70023
atrial fibrillation	Glutamate receptor ionotropic, NMDA 2C	70023
atrial fibrillation	Voltage-dependent calcium channel gamma-4 subunit	70023
atrial fibrillation	Voltage-dependent calcium channel gamma-8 subunit	70022
atrial fibrillation	Calcium release-activated calcium channel protein 1	70022
atrial fibrillation	Mitochondrial proton/calcium exchanger protein	70022
atrial fibrillation	Gap junction alpha-3 protein	70021
atrial fibrillation	Aspartyl/asparaginyl beta-hydroxylase	70021
atrial fibrillation	Short transient receptor potential channel 4	70021
atrial fibrillation	Bcl-2 homologous antagonist/killer	70020
atrial fibrillation	Transient receptor potential cation channel subfamily M member 2	70020
atrial fibrillation	Gap junction alpha-10 protein	70019
atrial fibrillation	Potassium channel subfamily K member 3	70019
atrial fibrillation	Calcium-activated potassium channel subunit beta-2	70018
atrial fibrillation	Potassium voltage-gated channel subfamily B member 1	70018
atrial fibrillation	Galanin receptor type 2	70018
atrial fibrillation	Chloride intracellular channel protein 2	70018
atrial fibrillation	Calcium-activated potassium channel subunit beta-3	70018
atrial fibrillation	Voltage-dependent T-type calcium channel subunit alpha-1G	70018
atrial fibrillation	cAMP-specific 3',5'-cyclic phosphodiesterase 4D	70018
atrial fibrillation	Voltage-dependent T-type calcium channel subunit alpha-1H	70018
atrial fibrillation	Potassium voltage-gated channel subfamily A member 5	70017
atrial fibrillation	Gap junction gamma-3 protein	70017
atrial fibrillation	Reticulocalbin-1	70016
atrial fibrillation	Mitochondrial sodium/calcium exchanger protein	70016
atrial fibrillation	Sarcoplasmic reticulum histidine-rich calcium-binding protein	70016
atrial fibrillation	Calcineurin B homologous protein 1	70016
atrial fibrillation	Calmodulin-2	70016
atrial fibrillation	Annexin A7	70016
atrial fibrillation	Gap junction delta-4 protein	70016
atrial fibrillation	Calcium and integrin-binding family member 2	70015
atrial fibrillation	Leucine-rich repeat serine/threonine-protein kinase 2	70015
atrial fibrillation	Voltage-dependent calcium channel gamma-6 subunit	70015
atrial fibrillation	Voltage-dependent calcium channel gamma-7 subunit	70015
atrial fibrillation	Calcium uniporter regulatory subunit MCUb, mitochondrial	70015
atrial fibrillation	Calcium uniporter protein, mitochondrial	70014
atrial fibrillation	Phosphofurin acidic cluster sorting protein 2	70014
atrial fibrillation	Protein kinase C and casein kinase substrate in neurons protein 3	70014
atrial fibrillation	Calcium uptake protein 3, mitochondrial	70014
atrial fibrillation	Essential MCU regulator, mitochondrial	70014
atrial fibrillation	Calcium uptake protein 2, mitochondrial	70014
atrial fibrillation	Calcium uptake protein 1, mitochondrial	70014
atrial fibrillation	Serine/threonine-protein kinase WNK3	70014
atrial fibrillation	Junctophilin-1	70014
atrial fibrillation	Protein tweety homolog 3	70014
atrial fibrillation	Protein tweety homolog 2	70014
atrial fibrillation	Two pore channel protein 1	70014
atrial fibrillation	Serine/threonine-protein kinase Sgk3	70014
atrial fibrillation	Selenoprotein N	70013
atrial fibrillation	Alpha-1-syntrophin	70013
atrial fibrillation	Calmodulin-3	70013
atrial fibrillation	EH domain-containing protein 3	70013
atrial fibrillation	Polycystin-2-like protein 1	70012
atrial fibrillation	Beta-2-syntrophin	70012
atrial fibrillation	Polycystin-1-like protein 2	70011
atrial fibrillation	Mitochondrial calcium uniporter regulator 1	70011
atrial fibrillation	Calcyphosin	70011
atrial fibrillation	Voltage-dependent calcium channel subunit alpha-2/delta-1	70011
atrial fibrillation	45 kDa calcium-binding protein	70011
atrial fibrillation	Calcium load-activated calcium channel	70011
atrial fibrillation	Polycystin-1-like protein 3	70011
arrhythmias, cardiac	Troponin I, cardiac muscle	69555
arrhythmias, cardiac	Nitric oxide synthase 3	68515
arrhythmias, cardiac	Troponin T, cardiac muscle	68508
arrhythmias, cardiac	Matrix metalloproteinase-9	68321
arrhythmias, cardiac	Gap junction alpha-1 protein	67806
arrhythmias, cardiac	Dystrophin	67497
arrhythmias, cardiac	Ryanodine receptor 2	67454
arrhythmias, cardiac	Natriuretic peptides A	67219
arrhythmias, cardiac	Sarcoplasmic/endoplasmic reticulum calcium ATPase 2	67096
arrhythmias, cardiac	Cardiac phospholamban	67094
arrhythmias, cardiac	Gap junction alpha-5 protein	67089
arrhythmias, cardiac	Caveolin-1	67076
arrhythmias, cardiac	Amyloid-beta precursor protein	67052
arrhythmias, cardiac	Caveolin-3	67044
arrhythmias, cardiac	Calmodulin-1	67013
arrhythmias, cardiac	Protein kinase C alpha type	67011
arrhythmias, cardiac	Sodium/hydrogen exchanger 1	67009
arrhythmias, cardiac	Calreticulin	66993
arrhythmias, cardiac	Annexin A6	66984
arrhythmias, cardiac	cAMP-dependent protein kinase catalytic subunit alpha	66975
arrhythmias, cardiac	Junctophilin-2	66954
arrhythmias, cardiac	Calsequestrin-2	66937
arrhythmias, cardiac	Triadin	66937
arrhythmias, cardiac	14-3-3 protein epsilon	66932
arrhythmias, cardiac	Kv channel-interacting protein 2	66931
arrhythmias, cardiac	Calcium/calmodulin-dependent protein kinase type II subunit delta	66929
arrhythmias, cardiac	Gap junction gamma-1 protein	66928
arrhythmias, cardiac	Extracellular calcium-sensing receptor	66928
arrhythmias, cardiac	Endoplasmic reticulum chaperone BiP	66926
arrhythmias, cardiac	Presenilin-1	66923
arrhythmias, cardiac	P2X purinoceptor 3	66920
arrhythmias, cardiac	Inositol 1,4,5-trisphosphate receptor type 2	66919
arrhythmias, cardiac	Alpha-actinin-2	66912
arrhythmias, cardiac	Syntaxin-1A	66911
arrhythmias, cardiac	Polycystin-1	66911
arrhythmias, cardiac	Ryanodine receptor 1	66908
arrhythmias, cardiac	Ankyrin-2	66906
arrhythmias, cardiac	Stromal interaction molecule 1	66905
arrhythmias, cardiac	Presenilin-2	66905
arrhythmias, cardiac	Annexin A2	66902
arrhythmias, cardiac	Sorcin	66901
arrhythmias, cardiac	cGMP-dependent protein kinase 1	66899
arrhythmias, cardiac	Troponin C, slow skeletal and cardiac muscles	66899
arrhythmias, cardiac	Gap junction alpha-4 protein	66899
arrhythmias, cardiac	Calcium-activated potassium channel subunit alpha-1	66897
arrhythmias, cardiac	Sodium/calcium exchanger 1	66892
arrhythmias, cardiac	Serine/threonine-protein kinase Sgk1	66892
arrhythmias, cardiac	Sarcoplasmic/endoplasmic reticulum calcium ATPase 1	66891
arrhythmias, cardiac	Voltage-dependent anion-selective channel protein 1	66891
arrhythmias, cardiac	Protein phosphatase 3 catalytic subunit alpha	66891
arrhythmias, cardiac	Sodium channel protein type 5 subunit alpha	66891
arrhythmias, cardiac	Alpha-actinin-1	66889
arrhythmias, cardiac	Voltage-dependent L-type calcium channel subunit beta-2	66887
arrhythmias, cardiac	Transient receptor potential cation channel subfamily M member 4	66887
arrhythmias, cardiac	Polycystin-2	66887
arrhythmias, cardiac	Myc box-dependent-interacting protein 1	66886
arrhythmias, cardiac	Calcium and integrin-binding protein 1	66885
arrhythmias, cardiac	Protein diaphanous homolog 1	66885
arrhythmias, cardiac	Glutathione S-transferase omega-1	66885
arrhythmias, cardiac	Transient receptor potential cation channel subfamily V member 1	66885
arrhythmias, cardiac	Plasma membrane calcium-transporting ATPase 1	66883
arrhythmias, cardiac	Plasma membrane calcium-transporting ATPase 4	66882
arrhythmias, cardiac	Voltage-dependent calcium channel subunit alpha-2/delta-2	66882
arrhythmias, cardiac	A-kinase anchor protein 6	66881
arrhythmias, cardiac	Voltage-dependent L-type calcium channel subunit alpha-1C	66881
arrhythmias, cardiac	Voltage-dependent L-type calcium channel subunit beta-1	66880
arrhythmias, cardiac	Glutamate receptor ionotropic, NMDA 2C	66880
arrhythmias, cardiac	Voltage-dependent L-type calcium channel subunit alpha-1D	66880
arrhythmias, cardiac	Voltage-dependent calcium channel gamma-4 subunit	66880
arrhythmias, cardiac	Voltage-dependent calcium channel gamma-8 subunit	66879
arrhythmias, cardiac	Calcium release-activated calcium channel protein 1	66879
arrhythmias, cardiac	Mitochondrial proton/calcium exchanger protein	66879
arrhythmias, cardiac	Gap junction alpha-3 protein	66879
arrhythmias, cardiac	Aspartyl/asparaginyl beta-hydroxylase	66878
arrhythmias, cardiac	Short transient receptor potential channel 4	66878
arrhythmias, cardiac	Bcl-2 homologous antagonist/killer	66877
arrhythmias, cardiac	Peptidyl-prolyl cis-trans isomerase FKBP1B	66877
arrhythmias, cardiac	Potassium voltage-gated channel subfamily A member 5	66876
arrhythmias, cardiac	Potassium channel subfamily K member 3	66876
arrhythmias, cardiac	Gap junction alpha-10 protein	66876
arrhythmias, cardiac	Transient receptor potential cation channel subfamily M member 2	66876
arrhythmias, cardiac	Chloride intracellular channel protein 2	66875
arrhythmias, cardiac	Voltage-dependent T-type calcium channel subunit alpha-1H	66875
arrhythmias, cardiac	Voltage-dependent T-type calcium channel subunit alpha-1G	66875
arrhythmias, cardiac	Calcium-activated potassium channel subunit beta-3	66875
arrhythmias, cardiac	cAMP-specific 3',5'-cyclic phosphodiesterase 4D	66875
arrhythmias, cardiac	Potassium voltage-gated channel subfamily B member 1	66875
arrhythmias, cardiac	Calcium-activated potassium channel subunit beta-2	66875
arrhythmias, cardiac	Galanin receptor type 2	66875
arrhythmias, cardiac	Annexin A7	66874
arrhythmias, cardiac	Sarcoplasmic reticulum histidine-rich calcium-binding protein	66873
arrhythmias, cardiac	Gap junction gamma-3 protein	66873
arrhythmias, cardiac	Gap junction delta-4 protein	66873
arrhythmias, cardiac	Calmodulin-2	66873
arrhythmias, cardiac	Mitochondrial sodium/calcium exchanger protein	66873
arrhythmias, cardiac	Calcineurin B homologous protein 1	66873
arrhythmias, cardiac	Reticulocalbin-1	66873
arrhythmias, cardiac	Calcium and integrin-binding family member 2	66872
arrhythmias, cardiac	Calcium uniporter regulatory subunit MCUb, mitochondrial	66872
arrhythmias, cardiac	Leucine-rich repeat serine/threonine-protein kinase 2	66872
arrhythmias, cardiac	Voltage-dependent calcium channel gamma-6 subunit	66872
arrhythmias, cardiac	Voltage-dependent calcium channel gamma-7 subunit	66872
arrhythmias, cardiac	Protein tweety homolog 2	66871
arrhythmias, cardiac	Serine/threonine-protein kinase WNK3	66871
arrhythmias, cardiac	Two pore channel protein 1	66871
arrhythmias, cardiac	Calcium uptake protein 3, mitochondrial	66871
arrhythmias, cardiac	Calcium uptake protein 1, mitochondrial	66871
arrhythmias, cardiac	Phosphofurin acidic cluster sorting protein 2	66871
arrhythmias, cardiac	Protein tweety homolog 3	66871
arrhythmias, cardiac	Calcium uptake protein 2, mitochondrial	66871
arrhythmias, cardiac	Calcium uniporter protein, mitochondrial	66871
arrhythmias, cardiac	Serine/threonine-protein kinase Sgk3	66871
arrhythmias, cardiac	Essential MCU regulator, mitochondrial	66871
arrhythmias, cardiac	Protein kinase C and casein kinase substrate in neurons protein 3	66871
arrhythmias, cardiac	Alpha-1-syntrophin	66870
arrhythmias, cardiac	Selenoprotein N	66870
arrhythmias, cardiac	Calmodulin-3	66870
arrhythmias, cardiac	EH domain-containing protein 3	66870
arrhythmias, cardiac	Junctophilin-1	66870
arrhythmias, cardiac	Beta-2-syntrophin	66869
arrhythmias, cardiac	Polycystin-2-like protein 1	66869
arrhythmias, cardiac	Polycystin-1-like protein 3	66868
arrhythmias, cardiac	Polycystin-1-like protein 2	66868
arrhythmias, cardiac	Voltage-dependent calcium channel subunit alpha-2/delta-1	66868
arrhythmias, cardiac	Calcium load-activated calcium channel	66868
arrhythmias, cardiac	Calcyphosin	66868
arrhythmias, cardiac	Mitochondrial calcium uniporter regulator 1	66868
arrhythmias, cardiac	45 kDa calcium-binding protein	66868
heart defects, congenital	Troponin I, cardiac muscle	61838
heart defects, congenital	Troponin T, cardiac muscle	60787
heart defects, congenital	Nitric oxide synthase 3	60775
heart defects, congenital	Matrix metalloproteinase-9	60577
heart defects, congenital	Gap junction alpha-1 protein	60335
heart defects, congenital	Ryanodine receptor 2	59909
heart defects, congenital	Dystrophin	59790
heart defects, congenital	Natriuretic peptides A	59480
heart defects, congenital	Gap junction alpha-5 protein	59383
heart defects, congenital	Sarcoplasmic/endoplasmic reticulum calcium ATPase 2	59374
heart defects, congenital	Cardiac phospholamban	59372
heart defects, congenital	Caveolin-1	59344
heart defects, congenital	Caveolin-3	59326
heart defects, congenital	Amyloid-beta precursor protein	59313
heart defects, congenital	Sodium/hydrogen exchanger 1	59283
heart defects, congenital	Calmodulin-1	59282
heart defects, congenital	Protein kinase C alpha type	59281
heart defects, congenital	Calreticulin	59263
heart defects, congenital	Annexin A6	59252
heart defects, congenital	cAMP-dependent protein kinase catalytic subunit alpha	59244
heart defects, congenital	Triadin	59233
heart defects, congenital	Junctophilin-2	59226
heart defects, congenital	Calsequestrin-2	59220
heart defects, congenital	Kv channel-interacting protein 2	59218
heart defects, congenital	Gap junction gamma-1 protein	59207
heart defects, congenital	Ankyrin-2	59201
heart defects, congenital	14-3-3 protein epsilon	59201
heart defects, congenital	Extracellular calcium-sensing receptor	59199
heart defects, congenital	Calcium/calmodulin-dependent protein kinase type II subunit delta	59198
heart defects, congenital	Endoplasmic reticulum chaperone BiP	59194
heart defects, congenital	Presenilin-1	59191
heart defects, congenital	P2X purinoceptor 3	59191
heart defects, congenital	Inositol 1,4,5-trisphosphate receptor type 2	59189
heart defects, congenital	Ryanodine receptor 1	59187
heart defects, congenital	Syntaxin-1A	59180
heart defects, congenital	Alpha-actinin-2	59180
heart defects, congenital	Polycystin-1	59179
heart defects, congenital	Stromal interaction molecule 1	59177
heart defects, congenital	Presenilin-2	59173
heart defects, congenital	Gap junction alpha-4 protein	59171
heart defects, congenital	Annexin A2	59171
heart defects, congenital	Sorcin	59171
heart defects, congenital	cGMP-dependent protein kinase 1	59169
heart defects, congenital	Troponin C, slow skeletal and cardiac muscles	59168
heart defects, congenital	Sodium channel protein type 5 subunit alpha	59166
heart defects, congenital	Calcium-activated potassium channel subunit alpha-1	59166
heart defects, congenital	Sarcoplasmic/endoplasmic reticulum calcium ATPase 1	59162
heart defects, congenital	Sodium/calcium exchanger 1	59162
heart defects, congenital	Serine/threonine-protein kinase Sgk1	59161
heart defects, congenital	Protein phosphatase 3 catalytic subunit alpha	59160
heart defects, congenital	Voltage-dependent anion-selective channel protein 1	59160
heart defects, congenital	Transient receptor potential cation channel subfamily M member 4	59159
heart defects, congenital	Myc box-dependent-interacting protein 1	59159
heart defects, congenital	Alpha-actinin-1	59158
heart defects, congenital	Voltage-dependent L-type calcium channel subunit beta-2	59156
heart defects, congenital	Transient receptor potential cation channel subfamily V member 1	59155
heart defects, congenital	Glutathione S-transferase omega-1	59155
heart defects, congenital	Calcium and integrin-binding protein 1	59154
heart defects, congenital	Polycystin-2	59154
heart defects, congenital	Protein diaphanous homolog 1	59154
heart defects, congenital	Plasma membrane calcium-transporting ATPase 4	59152
heart defects, congenital	Plasma membrane calcium-transporting ATPase 1	59152
heart defects, congenital	Voltage-dependent calcium channel subunit alpha-2/delta-2	59151
heart defects, congenital	A-kinase anchor protein 6	59150
heart defects, congenital	Peptidyl-prolyl cis-trans isomerase FKBP1B	59150
heart defects, congenital	Voltage-dependent L-type calcium channel subunit alpha-1C	59150
heart defects, congenital	Voltage-dependent L-type calcium channel subunit beta-1	59149
heart defects, congenital	Voltage-dependent L-type calcium channel subunit alpha-1D	59149
heart defects, congenital	Glutamate receptor ionotropic, NMDA 2C	59149
heart defects, congenital	Voltage-dependent calcium channel gamma-4 subunit	59149
heart defects, congenital	Mitochondrial proton/calcium exchanger protein	59148
heart defects, congenital	Calcium release-activated calcium channel protein 1	59148
heart defects, congenital	Voltage-dependent calcium channel gamma-8 subunit	59148
heart defects, congenital	Short transient receptor potential channel 4	59147
heart defects, congenital	Gap junction alpha-3 protein	59147
heart defects, congenital	Aspartyl/asparaginyl beta-hydroxylase	59147
heart defects, congenital	Transient receptor potential cation channel subfamily M member 2	59146
heart defects, congenital	Bcl-2 homologous antagonist/killer	59146
heart defects, congenital	Gap junction alpha-10 protein	59145
heart defects, congenital	Potassium channel subfamily K member 3	59145
heart defects, congenital	Potassium voltage-gated channel subfamily A member 5	59145
heart defects, congenital	Voltage-dependent T-type calcium channel subunit alpha-1H	59144
heart defects, congenital	Calcium-activated potassium channel subunit beta-3	59144
heart defects, congenital	Chloride intracellular channel protein 2	59144
heart defects, congenital	Gap junction gamma-3 protein	59144
heart defects, congenital	Galanin receptor type 2	59144
heart defects, congenital	cAMP-specific 3',5'-cyclic phosphodiesterase 4D	59144
heart defects, congenital	Voltage-dependent T-type calcium channel subunit alpha-1G	59144
heart defects, congenital	Potassium voltage-gated channel subfamily B member 1	59144
heart defects, congenital	Calcium-activated potassium channel subunit beta-2	59144
heart defects, congenital	Annexin A7	59143
heart defects, congenital	Reticulocalbin-1	59142
heart defects, congenital	Mitochondrial sodium/calcium exchanger protein	59142
heart defects, congenital	Gap junction delta-4 protein	59142
heart defects, congenital	Calcineurin B homologous protein 1	59142
heart defects, congenital	Sarcoplasmic reticulum histidine-rich calcium-binding protein	59142
heart defects, congenital	Leucine-rich repeat serine/threonine-protein kinase 2	59141
heart defects, congenital	Calcium and integrin-binding family member 2	59141
heart defects, congenital	Calcium uniporter regulatory subunit MCUb, mitochondrial	59141
heart defects, congenital	Calmodulin-2	59141
heart defects, congenital	Voltage-dependent calcium channel gamma-6 subunit	59141
heart defects, congenital	Voltage-dependent calcium channel gamma-7 subunit	59141
heart defects, congenital	Two pore channel protein 1	59140
heart defects, congenital	Junctophilin-1	59140
heart defects, congenital	Calcium uptake protein 2, mitochondrial	59140
heart defects, congenital	Serine/threonine-protein kinase WNK3	59140
heart defects, congenital	Calcium uniporter protein, mitochondrial	59140
heart defects, congenital	Protein tweety homolog 3	59140
heart defects, congenital	Calcium uptake protein 1, mitochondrial	59140
heart defects, congenital	Calcium uptake protein 3, mitochondrial	59140
heart defects, congenital	Phosphofurin acidic cluster sorting protein 2	59140
heart defects, congenital	Protein kinase C and casein kinase substrate in neurons protein 3	59140
heart defects, congenital	Essential MCU regulator, mitochondrial	59140
heart defects, congenital	Serine/threonine-protein kinase Sgk3	59140
heart defects, congenital	Protein tweety homolog 2	59140
heart defects, congenital	Selenoprotein N	59139
heart defects, congenital	Calmodulin-3	59139
heart defects, congenital	EH domain-containing protein 3	59139
heart defects, congenital	Alpha-1-syntrophin	59139
heart defects, congenital	Beta-2-syntrophin	59138
heart defects, congenital	Polycystin-2-like protein 1	59138
heart defects, congenital	Polycystin-1-like protein 3	59137
heart defects, congenital	Mitochondrial calcium uniporter regulator 1	59137
heart defects, congenital	Polycystin-1-like protein 2	59137
heart defects, congenital	45 kDa calcium-binding protein	59137
heart defects, congenital	Calcium load-activated calcium channel	59137
heart defects, congenital	Voltage-dependent calcium channel subunit alpha-2/delta-1	59137
heart defects, congenital	Calcyphosin	59137
myocardial ischemia	Troponin I, cardiac muscle	44084
myocardial ischemia	Troponin T, cardiac muscle	43127
myocardial ischemia	Nitric oxide synthase 3	43109
myocardial ischemia	Matrix metalloproteinase-9	43002
myocardial ischemia	Gap junction alpha-1 protein	42687
myocardial ischemia	Ryanodine receptor 2	42358
myocardial ischemia	Dystrophin	42236
myocardial ischemia	Natriuretic peptides A	41937
myocardial ischemia	Gap junction alpha-5 protein	41853
myocardial ischemia	Sarcoplasmic/endoplasmic reticulum calcium ATPase 2	41829
myocardial ischemia	Cardiac phospholamban	41824
myocardial ischemia	Caveolin-1	41799
myocardial ischemia	Amyloid-beta precursor protein	41781
myocardial ischemia	Caveolin-3	41769
myocardial ischemia	Calmodulin-1	41741
myocardial ischemia	Protein kinase C alpha type	41721
myocardial ischemia	Calreticulin	41721
myocardial ischemia	Sodium/hydrogen exchanger 1	41719
myocardial ischemia	Annexin A6	41705
myocardial ischemia	cAMP-dependent protein kinase catalytic subunit alpha	41703
myocardial ischemia	Triadin	41692
myocardial ischemia	Junctophilin-2	41683
myocardial ischemia	Calsequestrin-2	41681
myocardial ischemia	Kv channel-interacting protein 2	41672
myocardial ischemia	Gap junction gamma-1 protein	41666
myocardial ischemia	14-3-3 protein epsilon	41660
myocardial ischemia	Ankyrin-2	41657
myocardial ischemia	Calcium/calmodulin-dependent protein kinase type II subunit delta	41657
myocardial ischemia	Extracellular calcium-sensing receptor	41656
myocardial ischemia	Presenilin-1	41649
myocardial ischemia	Endoplasmic reticulum chaperone BiP	41648
myocardial ischemia	Inositol 1,4,5-trisphosphate receptor type 2	41648
myocardial ischemia	Ryanodine receptor 1	41647
myocardial ischemia	Polycystin-1	41641
myocardial ischemia	Alpha-actinin-2	41640
myocardial ischemia	P2X purinoceptor 3	41638
myocardial ischemia	Syntaxin-1A	41638
myocardial ischemia	Stromal interaction molecule 1	41636
myocardial ischemia	Presenilin-2	41633
myocardial ischemia	Gap junction alpha-4 protein	41630
myocardial ischemia	Annexin A2	41629
myocardial ischemia	Sorcin	41629
myocardial ischemia	cGMP-dependent protein kinase 1	41628
myocardial ischemia	Troponin C, slow skeletal and cardiac muscles	41628
myocardial ischemia	Sodium channel protein type 5 subunit alpha	41625
myocardial ischemia	Calcium-activated potassium channel subunit alpha-1	41623
myocardial ischemia	Sarcoplasmic/endoplasmic reticulum calcium ATPase 1	41621
myocardial ischemia	Serine/threonine-protein kinase Sgk1	41620
myocardial ischemia	Sodium/calcium exchanger 1	41619
myocardial ischemia	Voltage-dependent anion-selective channel protein 1	41619
myocardial ischemia	Protein phosphatase 3 catalytic subunit alpha	41619
myocardial ischemia	Transient receptor potential cation channel subfamily M member 4	41618
myocardial ischemia	Myc box-dependent-interacting protein 1	41618
myocardial ischemia	Alpha-actinin-1	41617
myocardial ischemia	Voltage-dependent L-type calcium channel subunit beta-2	41615
myocardial ischemia	Polycystin-2	41615
myocardial ischemia	Glutathione S-transferase omega-1	41614
myocardial ischemia	Protein diaphanous homolog 1	41613
myocardial ischemia	Calcium and integrin-binding protein 1	41613
myocardial ischemia	Plasma membrane calcium-transporting ATPase 4	41611
myocardial ischemia	Plasma membrane calcium-transporting ATPase 1	41611
myocardial ischemia	Voltage-dependent calcium channel subunit alpha-2/delta-2	41610
myocardial ischemia	Transient receptor potential cation channel subfamily V member 1	41610
myocardial ischemia	Peptidyl-prolyl cis-trans isomerase FKBP1B	41609
myocardial ischemia	Voltage-dependent L-type calcium channel subunit alpha-1C	41609
myocardial ischemia	A-kinase anchor protein 6	41609
myocardial ischemia	Voltage-dependent L-type calcium channel subunit beta-1	41608
myocardial ischemia	Voltage-dependent calcium channel gamma-4 subunit	41608
myocardial ischemia	Glutamate receptor ionotropic, NMDA 2C	41608
myocardial ischemia	Voltage-dependent L-type calcium channel subunit alpha-1D	41608
myocardial ischemia	Mitochondrial proton/calcium exchanger protein	41607
myocardial ischemia	Calcium release-activated calcium channel protein 1	41607
myocardial ischemia	Voltage-dependent calcium channel gamma-8 subunit	41607
myocardial ischemia	Gap junction alpha-3 protein	41606
myocardial ischemia	Short transient receptor potential channel 4	41606
myocardial ischemia	Aspartyl/asparaginyl beta-hydroxylase	41606
myocardial ischemia	Transient receptor potential cation channel subfamily M member 2	41605
myocardial ischemia	Bcl-2 homologous antagonist/killer	41605
myocardial ischemia	Gap junction alpha-10 protein	41604
myocardial ischemia	Potassium channel subfamily K member 3	41604
myocardial ischemia	Potassium voltage-gated channel subfamily A member 5	41604
myocardial ischemia	Gap junction gamma-3 protein	41603
myocardial ischemia	Galanin receptor type 2	41603
myocardial ischemia	cAMP-specific 3',5'-cyclic phosphodiesterase 4D	41603
myocardial ischemia	Voltage-dependent T-type calcium channel subunit alpha-1G	41603
myocardial ischemia	Voltage-dependent T-type calcium channel subunit alpha-1H	41603
myocardial ischemia	Potassium voltage-gated channel subfamily B member 1	41603
myocardial ischemia	Calcium-activated potassium channel subunit beta-2	41603
myocardial ischemia	Calcium-activated potassium channel subunit beta-3	41603
myocardial ischemia	Chloride intracellular channel protein 2	41603
myocardial ischemia	Annexin A7	41602
myocardial ischemia	Calmodulin-2	41601
myocardial ischemia	Reticulocalbin-1	41601
myocardial ischemia	Sarcoplasmic reticulum histidine-rich calcium-binding protein	41601
myocardial ischemia	Calcineurin B homologous protein 1	41601
myocardial ischemia	Mitochondrial sodium/calcium exchanger protein	41601
myocardial ischemia	Gap junction delta-4 protein	41601
myocardial ischemia	Voltage-dependent calcium channel gamma-7 subunit	41600
myocardial ischemia	Voltage-dependent calcium channel gamma-6 subunit	41600
myocardial ischemia	Leucine-rich repeat serine/threonine-protein kinase 2	41600
myocardial ischemia	Calcium uniporter regulatory subunit MCUb, mitochondrial	41600
myocardial ischemia	Calcium and integrin-binding family member 2	41600
myocardial ischemia	Calcium uptake protein 1, mitochondrial	41599
myocardial ischemia	Essential MCU regulator, mitochondrial	41599
myocardial ischemia	Calcium uniporter protein, mitochondrial	41599
myocardial ischemia	Junctophilin-1	41599
myocardial ischemia	Calcium uptake protein 3, mitochondrial	41599
myocardial ischemia	Protein kinase C and casein kinase substrate in neurons protein 3	41599
myocardial ischemia	Serine/threonine-protein kinase Sgk3	41599
myocardial ischemia	Phosphofurin acidic cluster sorting protein 2	41599
myocardial ischemia	Calcium uptake protein 2, mitochondrial	41599
myocardial ischemia	Serine/threonine-protein kinase WNK3	41599
myocardial ischemia	Two pore channel protein 1	41599
myocardial ischemia	Protein tweety homolog 3	41599
myocardial ischemia	Protein tweety homolog 2	41599
myocardial ischemia	Calmodulin-3	41598
myocardial ischemia	Alpha-1-syntrophin	41598
myocardial ischemia	EH domain-containing protein 3	41598
myocardial ischemia	Selenoprotein N	41598
myocardial ischemia	Beta-2-syntrophin	41597
myocardial ischemia	Polycystin-2-like protein 1	41597
myocardial ischemia	Voltage-dependent calcium channel subunit alpha-2/delta-1	41596
myocardial ischemia	Calcyphosin	41596
myocardial ischemia	Polycystin-1-like protein 3	41596
myocardial ischemia	Calcium load-activated calcium channel	41596
myocardial ischemia	Polycystin-1-like protein 2	41596
myocardial ischemia	45 kDa calcium-binding protein	41596
myocardial ischemia	Mitochondrial calcium uniporter regulator 1	41596
angina pectoris	Troponin I, cardiac muscle	35749
cardiomyopathies	Troponin I, cardiac muscle	35177
heart arrest	Troponin I, cardiac muscle	34943
angina pectoris	Nitric oxide synthase 3	34711
angina pectoris	Troponin T, cardiac muscle	34687
aortic valve stenosis	Troponin I, cardiac muscle	34555
angina pectoris	Matrix metalloproteinase-9	34480
angina pectoris	Gap junction alpha-1 protein	34282
cardiomyopathies	Nitric oxide synthase 3	34200
cardiomyopathies	Troponin T, cardiac muscle	34148
cardiomyopathies	Matrix metalloproteinase-9	33976
heart arrest	Troponin T, cardiac muscle	33886
heart arrest	Nitric oxide synthase 3	33879
angina pectoris	Ryanodine receptor 2	33837
cardiomyopathies	Gap junction alpha-1 protein	33726
angina pectoris	Dystrophin	33712
heart arrest	Matrix metalloproteinase-9	33679
aortic valve stenosis	Troponin T, cardiac muscle	33478
aortic valve stenosis	Nitric oxide synthase 3	33475
heart arrest	Gap junction alpha-1 protein	33448
angina pectoris	Natriuretic peptides A	33403
ventricular dysfunction, left	Troponin I, cardiac muscle	33338
angina pectoris	Gap junction alpha-5 protein	33316
cardiomyopathies	Ryanodine receptor 2	33311
angina pectoris	Sarcoplasmic/endoplasmic reticulum calcium ATPase 2	33292
angina pectoris	Cardiac phospholamban	33291
angina pectoris	Caveolin-1	33266
aortic valve stenosis	Matrix metalloproteinase-9	33258
angina pectoris	Caveolin-3	33243
angina pectoris	Amyloid-beta precursor protein	33237
angina pectoris	Sodium/hydrogen exchanger 1	33200
angina pectoris	Calmodulin-1	33199
angina pectoris	Protein kinase C alpha type	33198
angina pectoris	Calreticulin	33183
angina pectoris	Annexin A6	33171
angina pectoris	cAMP-dependent protein kinase catalytic subunit alpha	33161
angina pectoris	Triadin	33151
angina pectoris	Junctophilin-2	33143
angina pectoris	Calsequestrin-2	33140
angina pectoris	Kv channel-interacting protein 2	33135
angina pectoris	Gap junction gamma-1 protein	33128
angina pectoris	14-3-3 protein epsilon	33118
angina pectoris	Ankyrin-2	33118
angina pectoris	Extracellular calcium-sensing receptor	33116
angina pectoris	Calcium/calmodulin-dependent protein kinase type II subunit delta	33115
angina pectoris	Endoplasmic reticulum chaperone BiP	33111
angina pectoris	Presenilin-1	33109
angina pectoris	P2X purinoceptor 3	33108
angina pectoris	Inositol 1,4,5-trisphosphate receptor type 2	33106
angina pectoris	Ryanodine receptor 1	33105
angina pectoris	Polycystin-1	33100
angina pectoris	Alpha-actinin-2	33098
angina pectoris	Syntaxin-1A	33097
angina pectoris	Stromal interaction molecule 1	33094
angina pectoris	Presenilin-2	33091
angina pectoris	Gap junction alpha-4 protein	33089
angina pectoris	Sorcin	33088
angina pectoris	Annexin A2	33088
angina pectoris	cGMP-dependent protein kinase 1	33086
angina pectoris	Troponin C, slow skeletal and cardiac muscles	33086
angina pectoris	Sodium channel protein type 5 subunit alpha	33083
angina pectoris	Calcium-activated potassium channel subunit alpha-1	33082
angina pectoris	Sarcoplasmic/endoplasmic reticulum calcium ATPase 1	33079
angina pectoris	Sodium/calcium exchanger 1	33079
angina pectoris	Serine/threonine-protein kinase Sgk1	33078
angina pectoris	Protein phosphatase 3 catalytic subunit alpha	33077
angina pectoris	Voltage-dependent anion-selective channel protein 1	33077
angina pectoris	Myc box-dependent-interacting protein 1	33076
angina pectoris	Transient receptor potential cation channel subfamily M member 4	33076
angina pectoris	Alpha-actinin-1	33075
angina pectoris	Polycystin-2	33073
angina pectoris	Voltage-dependent L-type calcium channel subunit beta-2	33073
angina pectoris	Glutathione S-transferase omega-1	33072
angina pectoris	Protein diaphanous homolog 1	33071
angina pectoris	Calcium and integrin-binding protein 1	33071
angina pectoris	Transient receptor potential cation channel subfamily V member 1	33071
angina pectoris	Plasma membrane calcium-transporting ATPase 1	33069
angina pectoris	Plasma membrane calcium-transporting ATPase 4	33069
angina pectoris	Voltage-dependent calcium channel subunit alpha-2/delta-2	33068
angina pectoris	A-kinase anchor protein 6	33067
angina pectoris	Voltage-dependent L-type calcium channel subunit alpha-1C	33067
angina pectoris	Peptidyl-prolyl cis-trans isomerase FKBP1B	33067
angina pectoris	Voltage-dependent calcium channel gamma-4 subunit	33066
angina pectoris	Voltage-dependent L-type calcium channel subunit alpha-1D	33066
angina pectoris	Voltage-dependent L-type calcium channel subunit beta-1	33066
angina pectoris	Glutamate receptor ionotropic, NMDA 2C	33066
angina pectoris	Voltage-dependent calcium channel gamma-8 subunit	33065
angina pectoris	Gap junction alpha-3 protein	33065
angina pectoris	Mitochondrial proton/calcium exchanger protein	33065
angina pectoris	Calcium release-activated calcium channel protein 1	33065
angina pectoris	Aspartyl/asparaginyl beta-hydroxylase	33064
angina pectoris	Short transient receptor potential channel 4	33064
angina pectoris	Transient receptor potential cation channel subfamily M member 2	33063
angina pectoris	Bcl-2 homologous antagonist/killer	33063
angina pectoris	Gap junction alpha-10 protein	33062
angina pectoris	Potassium voltage-gated channel subfamily A member 5	33062
angina pectoris	Potassium channel subfamily K member 3	33062
angina pectoris	Voltage-dependent T-type calcium channel subunit alpha-1G	33061
angina pectoris	cAMP-specific 3',5'-cyclic phosphodiesterase 4D	33061
angina pectoris	Galanin receptor type 2	33061
angina pectoris	Voltage-dependent T-type calcium channel subunit alpha-1H	33061
angina pectoris	Chloride intracellular channel protein 2	33061
angina pectoris	Potassium voltage-gated channel subfamily B member 1	33061
angina pectoris	Gap junction gamma-3 protein	33061
angina pectoris	Calcium-activated potassium channel subunit beta-2	33061
angina pectoris	Calcium-activated potassium channel subunit beta-3	33061
angina pectoris	Annexin A7	33060
angina pectoris	Reticulocalbin-1	33059
angina pectoris	Calmodulin-2	33059
angina pectoris	Gap junction delta-4 protein	33059
angina pectoris	Calcineurin B homologous protein 1	33059
angina pectoris	Sarcoplasmic reticulum histidine-rich calcium-binding protein	33059
angina pectoris	Mitochondrial sodium/calcium exchanger protein	33059
angina pectoris	Voltage-dependent calcium channel gamma-6 subunit	33058
angina pectoris	Voltage-dependent calcium channel gamma-7 subunit	33058
angina pectoris	Leucine-rich repeat serine/threonine-protein kinase 2	33058
angina pectoris	Calcium uniporter regulatory subunit MCUb, mitochondrial	33058
angina pectoris	Calcium and integrin-binding family member 2	33058
angina pectoris	Junctophilin-1	33057
angina pectoris	Calcium uptake protein 2, mitochondrial	33057
angina pectoris	Two pore channel protein 1	33057
angina pectoris	Calcium uptake protein 3, mitochondrial	33057
angina pectoris	Serine/threonine-protein kinase WNK3	33057
angina pectoris	Phosphofurin acidic cluster sorting protein 2	33057
angina pectoris	Calcium uniporter protein, mitochondrial	33057
angina pectoris	Protein kinase C and casein kinase substrate in neurons protein 3	33057
angina pectoris	Serine/threonine-protein kinase Sgk3	33057
angina pectoris	Essential MCU regulator, mitochondrial	33057
angina pectoris	Protein tweety homolog 2	33057
angina pectoris	Protein tweety homolog 3	33057
angina pectoris	Calcium uptake protein 1, mitochondrial	33057
angina pectoris	Calmodulin-3	33056
angina pectoris	Selenoprotein N	33056
angina pectoris	Alpha-1-syntrophin	33056
angina pectoris	EH domain-containing protein 3	33056
angina pectoris	Polycystin-2-like protein 1	33055
angina pectoris	Beta-2-syntrophin	33055
angina pectoris	Voltage-dependent calcium channel subunit alpha-2/delta-1	33054
angina pectoris	Mitochondrial calcium uniporter regulator 1	33054
angina pectoris	45 kDa calcium-binding protein	33054
angina pectoris	Polycystin-1-like protein 3	33054
angina pectoris	Calcium load-activated calcium channel	33054
angina pectoris	Polycystin-1-like protein 2	33054
angina pectoris	Calcyphosin	33054
aortic valve stenosis	Gap junction alpha-1 protein	33047
heart arrest	Ryanodine receptor 2	33002
cardiomyopathies	Dystrophin	32984
cardiomyopathies	Natriuretic peptides A	32920
heart arrest	Dystrophin	32879
cardiomyopathies	Gap junction alpha-5 protein	32825
cardiomyopathies	Sarcoplasmic/endoplasmic reticulum calcium ATPase 2	32790
cardiomyopathies	Cardiac phospholamban	32788
cardiomyopathies	Caveolin-1	32779
cardiomyopathies	Caveolin-3	32747
cardiomyopathies	Amyloid-beta precursor protein	32746
cardiomyopathies	Calmodulin-1	32716
cardiomyopathies	Sodium/hydrogen exchanger 1	32714
cardiomyopathies	Protein kinase C alpha type	32712
cardiomyopathies	Calreticulin	32693
cardiomyopathies	Annexin A6	32683
cardiomyopathies	cAMP-dependent protein kinase catalytic subunit alpha	32679
cardiomyopathies	Triadin	32668
cardiomyopathies	Calsequestrin-2	32656
cardiomyopathies	Junctophilin-2	32652
cardiomyopathies	Kv channel-interacting protein 2	32649
cardiomyopathies	Gap junction gamma-1 protein	32640
cardiomyopathies	14-3-3 protein epsilon	32636
cardiomyopathies	Ankyrin-2	32635
cardiomyopathies	Calcium/calmodulin-dependent protein kinase type II subunit delta	32633
cardiomyopathies	Extracellular calcium-sensing receptor	32632
cardiomyopathies	Endoplasmic reticulum chaperone BiP	32628
cardiomyopathies	Presenilin-1	32625
cardiomyopathies	P2X purinoceptor 3	32624
cardiomyopathies	Inositol 1,4,5-trisphosphate receptor type 2	32624
cardiomyopathies	Ryanodine receptor 1	32619
cardiomyopathies	Polycystin-1	32617
cardiomyopathies	Syntaxin-1A	32615
cardiomyopathies	Stromal interaction molecule 1	32611
cardiomyopathies	Alpha-actinin-2	32610
cardiomyopathies	Presenilin-2	32607
cardiomyopathies	Gap junction alpha-4 protein	32606
cardiomyopathies	Annexin A2	32606
aortic valve stenosis	Ryanodine receptor 2	32604
cardiomyopathies	cGMP-dependent protein kinase 1	32603
cardiomyopathies	Calcium-activated potassium channel subunit alpha-1	32601
cardiomyopathies	Troponin C, slow skeletal and cardiac muscles	32601
cardiomyopathies	Sodium channel protein type 5 subunit alpha	32601
cardiomyopathies	Sorcin	32600
cardiomyopathies	Sarcoplasmic/endoplasmic reticulum calcium ATPase 1	32597
cardiomyopathies	Sodium/calcium exchanger 1	32596
cardiomyopathies	Serine/threonine-protein kinase Sgk1	32596
cardiomyopathies	Protein phosphatase 3 catalytic subunit alpha	32595
cardiomyopathies	Transient receptor potential cation channel subfamily M member 4	32594
cardiomyopathies	Voltage-dependent anion-selective channel protein 1	32593
cardiomyopathies	Alpha-actinin-1	32593
cardiomyopathies	Voltage-dependent L-type calcium channel subunit beta-2	32591
cardiomyopathies	Myc box-dependent-interacting protein 1	32591
cardiomyopathies	Glutathione S-transferase omega-1	32590
cardiomyopathies	Transient receptor potential cation channel subfamily V member 1	32590
cardiomyopathies	Polycystin-2	32590
cardiomyopathies	Protein diaphanous homolog 1	32589
cardiomyopathies	Calcium and integrin-binding protein 1	32589
cardiomyopathies	Plasma membrane calcium-transporting ATPase 4	32586
cardiomyopathies	Plasma membrane calcium-transporting ATPase 1	32586
cardiomyopathies	Voltage-dependent calcium channel subunit alpha-2/delta-2	32586
cardiomyopathies	A-kinase anchor protein 6	32585
cardiomyopathies	Voltage-dependent L-type calcium channel subunit alpha-1C	32585
cardiomyopathies	Peptidyl-prolyl cis-trans isomerase FKBP1B	32585
cardiomyopathies	Voltage-dependent L-type calcium channel subunit beta-1	32584
cardiomyopathies	Voltage-dependent L-type calcium channel subunit alpha-1D	32584
cardiomyopathies	Voltage-dependent calcium channel gamma-4 subunit	32584
cardiomyopathies	Glutamate receptor ionotropic, NMDA 2C	32584
cardiomyopathies	Calcium release-activated calcium channel protein 1	32583
cardiomyopathies	Voltage-dependent calcium channel gamma-8 subunit	32583
cardiomyopathies	Mitochondrial proton/calcium exchanger protein	32583
cardiomyopathies	Gap junction alpha-3 protein	32582
cardiomyopathies	Short transient receptor potential channel 4	32582
cardiomyopathies	Aspartyl/asparaginyl beta-hydroxylase	32582
cardiomyopathies	Transient receptor potential cation channel subfamily M member 2	32581
cardiomyopathies	Bcl-2 homologous antagonist/killer	32581
cardiomyopathies	Potassium voltage-gated channel subfamily A member 5	32580
cardiomyopathies	Gap junction alpha-10 protein	32580
cardiomyopathies	Potassium channel subfamily K member 3	32580
cardiomyopathies	cAMP-specific 3',5'-cyclic phosphodiesterase 4D	32579
cardiomyopathies	Gap junction gamma-3 protein	32579
cardiomyopathies	Voltage-dependent T-type calcium channel subunit alpha-1G	32579
cardiomyopathies	Voltage-dependent T-type calcium channel subunit alpha-1H	32579
cardiomyopathies	Potassium voltage-gated channel subfamily B member 1	32579
cardiomyopathies	Galanin receptor type 2	32579
cardiomyopathies	Calcium-activated potassium channel subunit beta-2	32579
cardiomyopathies	Chloride intracellular channel protein 2	32579
cardiomyopathies	Calcium-activated potassium channel subunit beta-3	32579
cardiomyopathies	Annexin A7	32578
heart arrest	Natriuretic peptides A	32578
cardiomyopathies	Mitochondrial sodium/calcium exchanger protein	32577
cardiomyopathies	Calcineurin B homologous protein 1	32577
cardiomyopathies	Calmodulin-2	32577
cardiomyopathies	Reticulocalbin-1	32577
cardiomyopathies	Gap junction delta-4 protein	32577
cardiomyopathies	Sarcoplasmic reticulum histidine-rich calcium-binding protein	32577
cardiomyopathies	Leucine-rich repeat serine/threonine-protein kinase 2	32576
cardiomyopathies	Calcium uniporter regulatory subunit MCUb, mitochondrial	32576
cardiomyopathies	Voltage-dependent calcium channel gamma-7 subunit	32576
cardiomyopathies	Calcium and integrin-binding family member 2	32576
cardiomyopathies	Voltage-dependent calcium channel gamma-6 subunit	32576
cardiomyopathies	Calcium uptake protein 3, mitochondrial	32575
cardiomyopathies	Serine/threonine-protein kinase Sgk3	32575
cardiomyopathies	Calcium uniporter protein, mitochondrial	32575
cardiomyopathies	Protein tweety homolog 3	32575
cardiomyopathies	Serine/threonine-protein kinase WNK3	32575
cardiomyopathies	Calcium uptake protein 2, mitochondrial	32575
cardiomyopathies	Two pore channel protein 1	32575
cardiomyopathies	Calcium uptake protein 1, mitochondrial	32575
cardiomyopathies	Protein tweety homolog 2	32575
cardiomyopathies	Essential MCU regulator, mitochondrial	32575
cardiomyopathies	Protein kinase C and casein kinase substrate in neurons protein 3	32575
cardiomyopathies	Phosphofurin acidic cluster sorting protein 2	32575
cardiomyopathies	EH domain-containing protein 3	32574
cardiomyopathies	Junctophilin-1	32574
cardiomyopathies	Alpha-1-syntrophin	32574
cardiomyopathies	Calmodulin-3	32573
cardiomyopathies	Beta-2-syntrophin	32573
cardiomyopathies	Selenoprotein N	32573
cardiomyopathies	Polycystin-2-like protein 1	32573
cardiomyopathies	Mitochondrial calcium uniporter regulator 1	32572
cardiomyopathies	Calcyphosin	32572
cardiomyopathies	Voltage-dependent calcium channel subunit alpha-2/delta-1	32572
cardiomyopathies	Polycystin-1-like protein 2	32572
cardiomyopathies	Polycystin-1-like protein 3	32572
cardiomyopathies	45 kDa calcium-binding protein	32572
cardiomyopathies	Calcium load-activated calcium channel	32572
heart arrest	Gap junction alpha-5 protein	32490
aortic valve stenosis	Dystrophin	32481
heart arrest	Sarcoplasmic/endoplasmic reticulum calcium ATPase 2	32466
heart arrest	Cardiac phospholamban	32462
heart arrest	Caveolin-1	32440
heart arrest	Caveolin-3	32416
heart arrest	Amyloid-beta precursor protein	32401
heart arrest	Protein kinase C alpha type	32372
heart arrest	Sodium/hydrogen exchanger 1	32372
heart arrest	Calmodulin-1	32372
heart arrest	Calreticulin	32356
heart arrest	Annexin A6	32343
heart arrest	cAMP-dependent protein kinase catalytic subunit alpha	32335
heart arrest	Triadin	32322
heart arrest	Junctophilin-2	32317
heart arrest	Calsequestrin-2	32314
heart arrest	Kv channel-interacting protein 2	32308
heart arrest	Gap junction gamma-1 protein	32302
ventricular dysfunction, left	Troponin T, cardiac muscle	32294
heart arrest	14-3-3 protein epsilon	32292
heart arrest	Ankyrin-2	32292
heart arrest	Extracellular calcium-sensing receptor	32290
heart arrest	Calcium/calmodulin-dependent protein kinase type II subunit delta	32289
heart arrest	Endoplasmic reticulum chaperone BiP	32285
ventricular dysfunction, left	Nitric oxide synthase 3	32284
heart arrest	P2X purinoceptor 3	32282
heart arrest	Inositol 1,4,5-trisphosphate receptor type 2	32280
heart arrest	Ryanodine receptor 1	32278
heart arrest	Presenilin-1	32276
heart arrest	Polycystin-1	32274
heart arrest	Alpha-actinin-2	32272
heart arrest	Syntaxin-1A	32271
heart arrest	Stromal interaction molecule 1	32268
heart arrest	Presenilin-2	32264
heart arrest	Gap junction alpha-4 protein	32263
heart arrest	Sorcin	32262
heart arrest	Annexin A2	32262
heart arrest	cGMP-dependent protein kinase 1	32260
heart arrest	Troponin C, slow skeletal and cardiac muscles	32260
heart arrest	Sodium channel protein type 5 subunit alpha	32257
heart arrest	Calcium-activated potassium channel subunit alpha-1	32257
heart arrest	Sodium/calcium exchanger 1	32253
heart arrest	Sarcoplasmic/endoplasmic reticulum calcium ATPase 1	32253
heart arrest	Serine/threonine-protein kinase Sgk1	32252
heart arrest	Voltage-dependent anion-selective channel protein 1	32251
heart arrest	Protein phosphatase 3 catalytic subunit alpha	32251
heart arrest	Transient receptor potential cation channel subfamily M member 4	32250
heart arrest	Myc box-dependent-interacting protein 1	32250
heart arrest	Alpha-actinin-1	32249
heart arrest	Polycystin-2	32247
heart arrest	Voltage-dependent L-type calcium channel subunit beta-2	32247
heart arrest	Glutathione S-transferase omega-1	32246
heart arrest	Protein diaphanous homolog 1	32245
heart arrest	Transient receptor potential cation channel subfamily V member 1	32245
heart arrest	Calcium and integrin-binding protein 1	32245
heart arrest	Plasma membrane calcium-transporting ATPase 4	32243
heart arrest	Plasma membrane calcium-transporting ATPase 1	32243
heart arrest	Voltage-dependent calcium channel subunit alpha-2/delta-2	32242
heart arrest	Peptidyl-prolyl cis-trans isomerase FKBP1B	32241
heart arrest	Voltage-dependent L-type calcium channel subunit alpha-1C	32241
heart arrest	A-kinase anchor protein 6	32241
heart arrest	Voltage-dependent L-type calcium channel subunit alpha-1D	32240
heart arrest	Voltage-dependent L-type calcium channel subunit beta-1	32240
heart arrest	Voltage-dependent calcium channel gamma-4 subunit	32240
heart arrest	Glutamate receptor ionotropic, NMDA 2C	32240
heart arrest	Calcium release-activated calcium channel protein 1	32239
heart arrest	Voltage-dependent calcium channel gamma-8 subunit	32239
heart arrest	Gap junction alpha-3 protein	32239
heart arrest	Mitochondrial proton/calcium exchanger protein	32239
heart arrest	Aspartyl/asparaginyl beta-hydroxylase	32238
heart arrest	Short transient receptor potential channel 4	32238
heart arrest	Bcl-2 homologous antagonist/killer	32237
heart arrest	Transient receptor potential cation channel subfamily M member 2	32237
heart arrest	Potassium channel subfamily K member 3	32236
heart arrest	Potassium voltage-gated channel subfamily A member 5	32236
heart arrest	Gap junction alpha-10 protein	32236
heart arrest	Voltage-dependent T-type calcium channel subunit alpha-1G	32235
heart arrest	Voltage-dependent T-type calcium channel subunit alpha-1H	32235
heart arrest	cAMP-specific 3',5'-cyclic phosphodiesterase 4D	32235
heart arrest	Chloride intracellular channel protein 2	32235
heart arrest	Potassium voltage-gated channel subfamily B member 1	32235
heart arrest	Calcium-activated potassium channel subunit beta-2	32235
heart arrest	Calcium-activated potassium channel subunit beta-3	32235
heart arrest	Galanin receptor type 2	32235
heart arrest	Gap junction gamma-3 protein	32235
heart arrest	Annexin A7	32234
heart arrest	Calcineurin B homologous protein 1	32233
heart arrest	Sarcoplasmic reticulum histidine-rich calcium-binding protein	32233
heart arrest	Mitochondrial sodium/calcium exchanger protein	32233
heart arrest	Gap junction delta-4 protein	32233
heart arrest	Reticulocalbin-1	32233
heart arrest	Calmodulin-2	32232
heart arrest	Leucine-rich repeat serine/threonine-protein kinase 2	32232
heart arrest	Voltage-dependent calcium channel gamma-6 subunit	32232
heart arrest	Calcium and integrin-binding family member 2	32232
heart arrest	Calcium uniporter regulatory subunit MCUb, mitochondrial	32232
heart arrest	Voltage-dependent calcium channel gamma-7 subunit	32232
heart arrest	Protein kinase C and casein kinase substrate in neurons protein 3	32231
heart arrest	Essential MCU regulator, mitochondrial	32231
heart arrest	Calcium uniporter protein, mitochondrial	32231
heart arrest	Serine/threonine-protein kinase WNK3	32231
heart arrest	Junctophilin-1	32231
heart arrest	Calcium uptake protein 3, mitochondrial	32231
heart arrest	Two pore channel protein 1	32231
heart arrest	Serine/threonine-protein kinase Sgk3	32231
heart arrest	Phosphofurin acidic cluster sorting protein 2	32231
heart arrest	Calcium uptake protein 2, mitochondrial	32231
heart arrest	Calcium uptake protein 1, mitochondrial	32231
heart arrest	Protein tweety homolog 2	32231
heart arrest	Protein tweety homolog 3	32231
heart arrest	EH domain-containing protein 3	32230
heart arrest	Selenoprotein N	32230
heart arrest	Alpha-1-syntrophin	32230
heart arrest	Calmodulin-3	32230
heart arrest	Polycystin-2-like protein 1	32229
heart arrest	Beta-2-syntrophin	32229
heart arrest	45 kDa calcium-binding protein	32228
heart arrest	Polycystin-1-like protein 3	32228
heart arrest	Polycystin-1-like protein 2	32228
heart arrest	Calcium load-activated calcium channel	32228
heart arrest	Voltage-dependent calcium channel subunit alpha-2/delta-1	32228
heart arrest	Mitochondrial calcium uniporter regulator 1	32228
heart arrest	Calcyphosin	32228
aortic valve stenosis	Natriuretic peptides A	32172
aortic valve stenosis	Gap junction alpha-5 protein	32086
ventricular dysfunction, left	Matrix metalloproteinase-9	32069
aortic valve stenosis	Cardiac phospholamban	32061
aortic valve stenosis	Sarcoplasmic/endoplasmic reticulum calcium ATPase 2	32060
aortic valve stenosis	Caveolin-1	32036
aortic valve stenosis	Caveolin-3	32014
aortic valve stenosis	Amyloid-beta precursor protein	32009
aortic valve stenosis	Sodium/hydrogen exchanger 1	31971
aortic valve stenosis	Calmodulin-1	31970
aortic valve stenosis	Protein kinase C alpha type	31968
aortic valve stenosis	Calreticulin	31950
aortic valve stenosis	Annexin A6	31940
aortic valve stenosis	cAMP-dependent protein kinase catalytic subunit alpha	31932
aortic valve stenosis	Triadin	31922
aortic valve stenosis	Junctophilin-2	31912
aortic valve stenosis	Calsequestrin-2	31911
aortic valve stenosis	Kv channel-interacting protein 2	31905
aortic valve stenosis	Gap junction gamma-1 protein	31899
ventricular dysfunction, left	Gap junction alpha-1 protein	31892
aortic valve stenosis	14-3-3 protein epsilon	31889
aortic valve stenosis	Ankyrin-2	31889
aortic valve stenosis	Calcium/calmodulin-dependent protein kinase type II subunit delta	31886
aortic valve stenosis	Extracellular calcium-sensing receptor	31884
aortic valve stenosis	Endoplasmic reticulum chaperone BiP	31883
aortic valve stenosis	Presenilin-1	31880
aortic valve stenosis	P2X purinoceptor 3	31878
aortic valve stenosis	Inositol 1,4,5-trisphosphate receptor type 2	31877
aortic valve stenosis	Ryanodine receptor 1	31876
aortic valve stenosis	Polycystin-1	31871
aortic valve stenosis	Alpha-actinin-2	31869
aortic valve stenosis	Syntaxin-1A	31868
aortic valve stenosis	Stromal interaction molecule 1	31865
aortic valve stenosis	Presenilin-2	31862
aortic valve stenosis	Gap junction alpha-4 protein	31860
aortic valve stenosis	Sorcin	31859
aortic valve stenosis	Annexin A2	31857
aortic valve stenosis	cGMP-dependent protein kinase 1	31857
aortic valve stenosis	Sodium channel protein type 5 subunit alpha	31854
aortic valve stenosis	Calcium-activated potassium channel subunit alpha-1	31854
aortic valve stenosis	Troponin C, slow skeletal and cardiac muscles	31854
aortic valve stenosis	Sodium/calcium exchanger 1	31850
aortic valve stenosis	Sarcoplasmic/endoplasmic reticulum calcium ATPase 1	31850
aortic valve stenosis	Serine/threonine-protein kinase Sgk1	31849
aortic valve stenosis	Protein phosphatase 3 catalytic subunit alpha	31848
aortic valve stenosis	Voltage-dependent anion-selective channel protein 1	31848
aortic valve stenosis	Myc box-dependent-interacting protein 1	31847
aortic valve stenosis	Transient receptor potential cation channel subfamily M member 4	31847
aortic valve stenosis	Alpha-actinin-1	31846
aortic valve stenosis	Voltage-dependent L-type calcium channel subunit beta-2	31844
aortic valve stenosis	Polycystin-2	31844
aortic valve stenosis	Glutathione S-transferase omega-1	31843
aortic valve stenosis	Transient receptor potential cation channel subfamily V member 1	31843
aortic valve stenosis	Calcium and integrin-binding protein 1	31842
aortic valve stenosis	Protein diaphanous homolog 1	31842
aortic valve stenosis	Plasma membrane calcium-transporting ATPase 1	31840
aortic valve stenosis	Plasma membrane calcium-transporting ATPase 4	31840
aortic valve stenosis	Voltage-dependent calcium channel subunit alpha-2/delta-2	31839
aortic valve stenosis	A-kinase anchor protein 6	31838
aortic valve stenosis	Voltage-dependent L-type calcium channel subunit alpha-1C	31838
aortic valve stenosis	Peptidyl-prolyl cis-trans isomerase FKBP1B	31838
aortic valve stenosis	Voltage-dependent L-type calcium channel subunit alpha-1D	31837
aortic valve stenosis	Voltage-dependent calcium channel gamma-4 subunit	31837
aortic valve stenosis	Glutamate receptor ionotropic, NMDA 2C	31837
aortic valve stenosis	Voltage-dependent L-type calcium channel subunit beta-1	31837
aortic valve stenosis	Calcium release-activated calcium channel protein 1	31836
aortic valve stenosis	Gap junction alpha-3 protein	31836
aortic valve stenosis	Voltage-dependent calcium channel gamma-8 subunit	31836
aortic valve stenosis	Mitochondrial proton/calcium exchanger protein	31836
aortic valve stenosis	Aspartyl/asparaginyl beta-hydroxylase	31835
aortic valve stenosis	Short transient receptor potential channel 4	31835
aortic valve stenosis	Transient receptor potential cation channel subfamily M member 2	31834
aortic valve stenosis	Bcl-2 homologous antagonist/killer	31834
aortic valve stenosis	Potassium voltage-gated channel subfamily A member 5	31833
aortic valve stenosis	Potassium channel subfamily K member 3	31833
aortic valve stenosis	Gap junction alpha-10 protein	31833
aortic valve stenosis	Chloride intracellular channel protein 2	31832
aortic valve stenosis	Gap junction gamma-3 protein	31832
aortic valve stenosis	Calcium-activated potassium channel subunit beta-3	31832
aortic valve stenosis	Voltage-dependent T-type calcium channel subunit alpha-1G	31832
aortic valve stenosis	Potassium voltage-gated channel subfamily B member 1	31832
aortic valve stenosis	Voltage-dependent T-type calcium channel subunit alpha-1H	31832
aortic valve stenosis	Galanin receptor type 2	31832
aortic valve stenosis	Calcium-activated potassium channel subunit beta-2	31832
aortic valve stenosis	cAMP-specific 3',5'-cyclic phosphodiesterase 4D	31832
aortic valve stenosis	Annexin A7	31831
aortic valve stenosis	Calmodulin-2	31830
aortic valve stenosis	Mitochondrial sodium/calcium exchanger protein	31830
aortic valve stenosis	Reticulocalbin-1	31830
aortic valve stenosis	Gap junction delta-4 protein	31830
aortic valve stenosis	Calcineurin B homologous protein 1	31830
aortic valve stenosis	Sarcoplasmic reticulum histidine-rich calcium-binding protein	31830
aortic valve stenosis	Calcium uniporter regulatory subunit MCUb, mitochondrial	31829
aortic valve stenosis	Leucine-rich repeat serine/threonine-protein kinase 2	31829
aortic valve stenosis	Calcium and integrin-binding family member 2	31829
aortic valve stenosis	Voltage-dependent calcium channel gamma-7 subunit	31829
aortic valve stenosis	Voltage-dependent calcium channel gamma-6 subunit	31829
aortic valve stenosis	Protein kinase C and casein kinase substrate in neurons protein 3	31828
aortic valve stenosis	Calcium uptake protein 3, mitochondrial	31828
aortic valve stenosis	Serine/threonine-protein kinase Sgk3	31828
aortic valve stenosis	Protein tweety homolog 2	31828
aortic valve stenosis	Protein tweety homolog 3	31828
aortic valve stenosis	Calcium uptake protein 2, mitochondrial	31828
aortic valve stenosis	Essential MCU regulator, mitochondrial	31828
aortic valve stenosis	Calcium uptake protein 1, mitochondrial	31828
aortic valve stenosis	Phosphofurin acidic cluster sorting protein 2	31828
aortic valve stenosis	Serine/threonine-protein kinase WNK3	31828
aortic valve stenosis	Calcium uniporter protein, mitochondrial	31828
aortic valve stenosis	Two pore channel protein 1	31828
aortic valve stenosis	Junctophilin-1	31828
aortic valve stenosis	Alpha-1-syntrophin	31827
aortic valve stenosis	Selenoprotein N	31827
aortic valve stenosis	Calmodulin-3	31827
aortic valve stenosis	EH domain-containing protein 3	31827
aortic valve stenosis	Beta-2-syntrophin	31826
aortic valve stenosis	Polycystin-2-like protein 1	31826
aortic valve stenosis	Voltage-dependent calcium channel subunit alpha-2/delta-1	31825
aortic valve stenosis	45 kDa calcium-binding protein	31825
aortic valve stenosis	Calcium load-activated calcium channel	31825
aortic valve stenosis	Calcyphosin	31825
aortic valve stenosis	Polycystin-1-like protein 3	31825
aortic valve stenosis	Polycystin-1-like protein 2	31825
aortic valve stenosis	Mitochondrial calcium uniporter regulator 1	31825
ventricular dysfunction, left	Ryanodine receptor 2	31459
ventricular dysfunction, left	Dystrophin	31313
ventricular dysfunction, left	Natriuretic peptides A	31014
ventricular dysfunction, left	Gap junction alpha-5 protein	30950
ventricular dysfunction, left	Cardiac phospholamban	30909
ventricular dysfunction, left	Sarcoplasmic/endoplasmic reticulum calcium ATPase 2	30908
ventricular dysfunction, left	Caveolin-1	30897
ventricular dysfunction, left	Amyloid-beta precursor protein	30874
ventricular dysfunction, left	Caveolin-3	30874
ventricular dysfunction, left	Calmodulin-1	30836
ventricular dysfunction, left	Protein kinase C alpha type	30834
ventricular dysfunction, left	Sodium/hydrogen exchanger 1	30831
ventricular dysfunction, left	Calreticulin	30819
ventricular dysfunction, left	Annexin A6	30803
ventricular dysfunction, left	cAMP-dependent protein kinase catalytic subunit alpha	30798
ventricular dysfunction, left	Triadin	30788
ventricular dysfunction, left	Junctophilin-2	30777
ventricular dysfunction, left	Calsequestrin-2	30775
ventricular dysfunction, left	Kv channel-interacting protein 2	30771
ventricular dysfunction, left	Gap junction gamma-1 protein	30763
ventricular dysfunction, left	14-3-3 protein epsilon	30755
ventricular dysfunction, left	Ankyrin-2	30755
ventricular dysfunction, left	Extracellular calcium-sensing receptor	30753
ventricular dysfunction, left	Calcium/calmodulin-dependent protein kinase type II subunit delta	30752
ventricular dysfunction, left	Endoplasmic reticulum chaperone BiP	30749
ventricular dysfunction, left	Presenilin-1	30746
ventricular dysfunction, left	Inositol 1,4,5-trisphosphate receptor type 2	30743
ventricular dysfunction, left	P2X purinoceptor 3	30743
ventricular dysfunction, left	Ryanodine receptor 1	30742
ventricular dysfunction, left	Polycystin-1	30737
ventricular dysfunction, left	Alpha-actinin-2	30734
ventricular dysfunction, left	Syntaxin-1A	30734
ventricular dysfunction, left	Stromal interaction molecule 1	30731
ventricular dysfunction, left	Presenilin-2	30728
ventricular dysfunction, left	Gap junction alpha-4 protein	30726
ventricular dysfunction, left	Annexin A2	30725
ventricular dysfunction, left	Sorcin	30724
ventricular dysfunction, left	cGMP-dependent protein kinase 1	30722
ventricular dysfunction, left	Troponin C, slow skeletal and cardiac muscles	30721
ventricular dysfunction, left	Sodium channel protein type 5 subunit alpha	30720
ventricular dysfunction, left	Calcium-activated potassium channel subunit alpha-1	30720
ventricular dysfunction, left	Sarcoplasmic/endoplasmic reticulum calcium ATPase 1	30716
ventricular dysfunction, left	Serine/threonine-protein kinase Sgk1	30715
ventricular dysfunction, left	Sodium/calcium exchanger 1	30715
ventricular dysfunction, left	Voltage-dependent anion-selective channel protein 1	30714
ventricular dysfunction, left	Protein phosphatase 3 catalytic subunit alpha	30714
ventricular dysfunction, left	Transient receptor potential cation channel subfamily M member 4	30713
ventricular dysfunction, left	Alpha-actinin-1	30712
ventricular dysfunction, left	Myc box-dependent-interacting protein 1	30711
ventricular dysfunction, left	Polycystin-2	30710
ventricular dysfunction, left	Voltage-dependent L-type calcium channel subunit beta-2	30710
ventricular dysfunction, left	Transient receptor potential cation channel subfamily V member 1	30709
ventricular dysfunction, left	Glutathione S-transferase omega-1	30709
ventricular dysfunction, left	Protein diaphanous homolog 1	30708
ventricular dysfunction, left	Calcium and integrin-binding protein 1	30707
ventricular dysfunction, left	Plasma membrane calcium-transporting ATPase 1	30706
ventricular dysfunction, left	Plasma membrane calcium-transporting ATPase 4	30706
ventricular dysfunction, left	Voltage-dependent calcium channel subunit alpha-2/delta-2	30705
ventricular dysfunction, left	Peptidyl-prolyl cis-trans isomerase FKBP1B	30704
ventricular dysfunction, left	A-kinase anchor protein 6	30704
ventricular dysfunction, left	Voltage-dependent L-type calcium channel subunit alpha-1C	30704
ventricular dysfunction, left	Voltage-dependent L-type calcium channel subunit alpha-1D	30703
ventricular dysfunction, left	Voltage-dependent L-type calcium channel subunit beta-1	30703
ventricular dysfunction, left	Voltage-dependent calcium channel gamma-4 subunit	30703
ventricular dysfunction, left	Glutamate receptor ionotropic, NMDA 2C	30703
ventricular dysfunction, left	Mitochondrial proton/calcium exchanger protein	30702
ventricular dysfunction, left	Voltage-dependent calcium channel gamma-8 subunit	30702
ventricular dysfunction, left	Gap junction alpha-3 protein	30702
ventricular dysfunction, left	Calcium release-activated calcium channel protein 1	30702
ventricular dysfunction, left	Aspartyl/asparaginyl beta-hydroxylase	30701
ventricular dysfunction, left	Short transient receptor potential channel 4	30701
ventricular dysfunction, left	Bcl-2 homologous antagonist/killer	30700
ventricular dysfunction, left	Transient receptor potential cation channel subfamily M member 2	30700
ventricular dysfunction, left	Potassium voltage-gated channel subfamily A member 5	30699
ventricular dysfunction, left	Potassium channel subfamily K member 3	30699
ventricular dysfunction, left	Gap junction alpha-10 protein	30699
ventricular dysfunction, left	Calcium-activated potassium channel subunit beta-2	30698
ventricular dysfunction, left	Galanin receptor type 2	30698
ventricular dysfunction, left	Calcium-activated potassium channel subunit beta-3	30698
ventricular dysfunction, left	Chloride intracellular channel protein 2	30698
ventricular dysfunction, left	cAMP-specific 3',5'-cyclic phosphodiesterase 4D	30698
ventricular dysfunction, left	Potassium voltage-gated channel subfamily B member 1	30698
ventricular dysfunction, left	Voltage-dependent T-type calcium channel subunit alpha-1G	30698
ventricular dysfunction, left	Voltage-dependent T-type calcium channel subunit alpha-1H	30698
ventricular dysfunction, left	Gap junction gamma-3 protein	30698
ventricular dysfunction, left	Annexin A7	30697
ventricular dysfunction, left	Gap junction delta-4 protein	30696
ventricular dysfunction, left	Reticulocalbin-1	30696
ventricular dysfunction, left	Mitochondrial sodium/calcium exchanger protein	30696
ventricular dysfunction, left	Calmodulin-2	30696
ventricular dysfunction, left	Sarcoplasmic reticulum histidine-rich calcium-binding protein	30696
ventricular dysfunction, left	Calcineurin B homologous protein 1	30696
ventricular dysfunction, left	Voltage-dependent calcium channel gamma-6 subunit	30695
ventricular dysfunction, left	Voltage-dependent calcium channel gamma-7 subunit	30695
ventricular dysfunction, left	Calcium and integrin-binding family member 2	30695
ventricular dysfunction, left	Calcium uniporter regulatory subunit MCUb, mitochondrial	30695
ventricular dysfunction, left	Leucine-rich repeat serine/threonine-protein kinase 2	30695
ventricular dysfunction, left	Calcium uptake protein 2, mitochondrial	30694
ventricular dysfunction, left	Essential MCU regulator, mitochondrial	30694
ventricular dysfunction, left	Phosphofurin acidic cluster sorting protein 2	30694
ventricular dysfunction, left	Protein kinase C and casein kinase substrate in neurons protein 3	30694
ventricular dysfunction, left	Protein tweety homolog 2	30694
ventricular dysfunction, left	Serine/threonine-protein kinase WNK3	30694
ventricular dysfunction, left	Protein tweety homolog 3	30694
ventricular dysfunction, left	Junctophilin-1	30694
ventricular dysfunction, left	Calcium uniporter protein, mitochondrial	30694
ventricular dysfunction, left	Calcium uptake protein 1, mitochondrial	30694
ventricular dysfunction, left	Serine/threonine-protein kinase Sgk3	30694
ventricular dysfunction, left	Calcium uptake protein 3, mitochondrial	30694
ventricular dysfunction, left	Two pore channel protein 1	30694
ventricular dysfunction, left	Alpha-1-syntrophin	30693
ventricular dysfunction, left	EH domain-containing protein 3	30693
ventricular dysfunction, left	Selenoprotein N	30693
ventricular dysfunction, left	Calmodulin-3	30693
ventricular dysfunction, left	Beta-2-syntrophin	30692
ventricular dysfunction, left	Polycystin-2-like protein 1	30692
ventricular dysfunction, left	Polycystin-1-like protein 2	30691
ventricular dysfunction, left	Voltage-dependent calcium channel subunit alpha-2/delta-1	30691
ventricular dysfunction, left	45 kDa calcium-binding protein	30691
ventricular dysfunction, left	Calcium load-activated calcium channel	30691
ventricular dysfunction, left	Polycystin-1-like protein 3	30691
ventricular dysfunction, left	Mitochondrial calcium uniporter regulator 1	30691
ventricular dysfunction, left	Calcyphosin	30691
mitral valve insufficiency	Troponin I, cardiac muscle	28820
heart valve diseases	Troponin I, cardiac muscle	28331
mitral valve insufficiency	Troponin T, cardiac muscle	27753
mitral valve insufficiency	Nitric oxide synthase 3	27753
mitral valve insufficiency	Matrix metalloproteinase-9	27540
cardiomegaly	Troponin I, cardiac muscle	27537
mitral valve insufficiency	Gap junction alpha-1 protein	27315
heart valve diseases	Troponin T, cardiac muscle	27277
heart valve diseases	Nitric oxide synthase 3	27271
heart valve diseases	Matrix metalloproteinase-9	27042
mitral valve insufficiency	Ryanodine receptor 2	26872
heart valve diseases	Gap junction alpha-1 protein	26838
mitral valve insufficiency	Dystrophin	26745
cardiomegaly	Troponin T, cardiac muscle	26472
mitral valve insufficiency	Natriuretic peptides A	26433
heart valve diseases	Ryanodine receptor 2	26396
cardiomegaly	Nitric oxide synthase 3	26382
mitral valve insufficiency	Gap junction alpha-5 protein	26348
mitral valve insufficiency	Sarcoplasmic/endoplasmic reticulum calcium ATPase 2	26326
mitral valve insufficiency	Cardiac phospholamban	26326
mitral valve insufficiency	Caveolin-1	26302
mitral valve insufficiency	Caveolin-3	26278
mitral valve insufficiency	Amyloid-beta precursor protein	26273
heart valve diseases	Dystrophin	26273
mitral valve insufficiency	Sodium/hydrogen exchanger 1	26235
cardiomegaly	Matrix metalloproteinase-9	26234
mitral valve insufficiency	Calmodulin-1	26234
mitral valve insufficiency	Protein kinase C alpha type	26232
mitral valve insufficiency	Calreticulin	26218
mitral valve insufficiency	Annexin A6	26206
mitral valve insufficiency	cAMP-dependent protein kinase catalytic subunit alpha	26196
mitral valve insufficiency	Triadin	26186
mitral valve insufficiency	Junctophilin-2	26178
mitral valve insufficiency	Calsequestrin-2	26175
mitral valve insufficiency	Kv channel-interacting protein 2	26170
mitral valve insufficiency	Gap junction gamma-1 protein	26163
mitral valve insufficiency	Ankyrin-2	26153
mitral valve insufficiency	14-3-3 protein epsilon	26153
mitral valve insufficiency	Extracellular calcium-sensing receptor	26151
mitral valve insufficiency	Calcium/calmodulin-dependent protein kinase type II subunit delta	26150
mitral valve insufficiency	Endoplasmic reticulum chaperone BiP	26147
mitral valve insufficiency	Presenilin-1	26144
mitral valve insufficiency	P2X purinoceptor 3	26143
mitral valve insufficiency	Inositol 1,4,5-trisphosphate receptor type 2	26141
mitral valve insufficiency	Ryanodine receptor 1	26140
mitral valve insufficiency	Polycystin-1	26135
mitral valve insufficiency	Alpha-actinin-2	26133
mitral valve insufficiency	Syntaxin-1A	26132
mitral valve insufficiency	Stromal interaction molecule 1	26129
mitral valve insufficiency	Presenilin-2	26126
mitral valve insufficiency	Gap junction alpha-4 protein	26124
mitral valve insufficiency	Sorcin	26123
mitral valve insufficiency	Annexin A2	26123
mitral valve insufficiency	Troponin C, slow skeletal and cardiac muscles	26121
mitral valve insufficiency	cGMP-dependent protein kinase 1	26121
mitral valve insufficiency	Sodium channel protein type 5 subunit alpha	26118
mitral valve insufficiency	Calcium-activated potassium channel subunit alpha-1	26118
mitral valve insufficiency	Sarcoplasmic/endoplasmic reticulum calcium ATPase 1	26114
mitral valve insufficiency	Sodium/calcium exchanger 1	26114
mitral valve insufficiency	Serine/threonine-protein kinase Sgk1	26113
mitral valve insufficiency	Voltage-dependent anion-selective channel protein 1	26112
mitral valve insufficiency	Protein phosphatase 3 catalytic subunit alpha	26112
mitral valve insufficiency	Transient receptor potential cation channel subfamily M member 4	26111
mitral valve insufficiency	Myc box-dependent-interacting protein 1	26111
mitral valve insufficiency	Alpha-actinin-1	26110
mitral valve insufficiency	Polycystin-2	26108
mitral valve insufficiency	Voltage-dependent L-type calcium channel subunit beta-2	26108
mitral valve insufficiency	Glutathione S-transferase omega-1	26107
mitral valve insufficiency	Transient receptor potential cation channel subfamily V member 1	26107
mitral valve insufficiency	Calcium and integrin-binding protein 1	26106
mitral valve insufficiency	Protein diaphanous homolog 1	26106
mitral valve insufficiency	Plasma membrane calcium-transporting ATPase 1	26104
mitral valve insufficiency	Plasma membrane calcium-transporting ATPase 4	26104
mitral valve insufficiency	Voltage-dependent calcium channel subunit alpha-2/delta-2	26103
mitral valve insufficiency	Voltage-dependent L-type calcium channel subunit alpha-1C	26102
mitral valve insufficiency	A-kinase anchor protein 6	26102
mitral valve insufficiency	Peptidyl-prolyl cis-trans isomerase FKBP1B	26102
mitral valve insufficiency	Glutamate receptor ionotropic, NMDA 2C	26101
mitral valve insufficiency	Voltage-dependent L-type calcium channel subunit alpha-1D	26101
mitral valve insufficiency	Voltage-dependent L-type calcium channel subunit beta-1	26101
mitral valve insufficiency	Voltage-dependent calcium channel gamma-4 subunit	26101
mitral valve insufficiency	Calcium release-activated calcium channel protein 1	26100
mitral valve insufficiency	Gap junction alpha-3 protein	26100
mitral valve insufficiency	Mitochondrial proton/calcium exchanger protein	26100
mitral valve insufficiency	Voltage-dependent calcium channel gamma-8 subunit	26100
mitral valve insufficiency	Aspartyl/asparaginyl beta-hydroxylase	26099
mitral valve insufficiency	Short transient receptor potential channel 4	26099
mitral valve insufficiency	Bcl-2 homologous antagonist/killer	26098
mitral valve insufficiency	Transient receptor potential cation channel subfamily M member 2	26098
mitral valve insufficiency	Potassium channel subfamily K member 3	26097
mitral valve insufficiency	Gap junction alpha-10 protein	26097
mitral valve insufficiency	Potassium voltage-gated channel subfamily A member 5	26097
mitral valve insufficiency	Potassium voltage-gated channel subfamily B member 1	26096
mitral valve insufficiency	Chloride intracellular channel protein 2	26096
mitral valve insufficiency	Calcium-activated potassium channel subunit beta-2	26096
mitral valve insufficiency	Voltage-dependent T-type calcium channel subunit alpha-1H	26096
mitral valve insufficiency	Calcium-activated potassium channel subunit beta-3	26096
mitral valve insufficiency	cAMP-specific 3',5'-cyclic phosphodiesterase 4D	26096
mitral valve insufficiency	Galanin receptor type 2	26096
mitral valve insufficiency	Gap junction gamma-3 protein	26096
mitral valve insufficiency	Voltage-dependent T-type calcium channel subunit alpha-1G	26096
mitral valve insufficiency	Annexin A7	26095
mitral valve insufficiency	Mitochondrial sodium/calcium exchanger protein	26094
mitral valve insufficiency	Calmodulin-2	26094
mitral valve insufficiency	Sarcoplasmic reticulum histidine-rich calcium-binding protein	26094
mitral valve insufficiency	Gap junction delta-4 protein	26094
mitral valve insufficiency	Reticulocalbin-1	26094
mitral valve insufficiency	Calcineurin B homologous protein 1	26094
mitral valve insufficiency	Calcium and integrin-binding family member 2	26093
mitral valve insufficiency	Leucine-rich repeat serine/threonine-protein kinase 2	26093
mitral valve insufficiency	Voltage-dependent calcium channel gamma-6 subunit	26093
mitral valve insufficiency	Voltage-dependent calcium channel gamma-7 subunit	26093
mitral valve insufficiency	Calcium uniporter regulatory subunit MCUb, mitochondrial	26093
mitral valve insufficiency	Serine/threonine-protein kinase WNK3	26092
mitral valve insufficiency	Calcium uniporter protein, mitochondrial	26092
mitral valve insufficiency	Calcium uptake protein 1, mitochondrial	26092
mitral valve insufficiency	Serine/threonine-protein kinase Sgk3	26092
mitral valve insufficiency	Protein tweety homolog 2	26092
mitral valve insufficiency	Protein kinase C and casein kinase substrate in neurons protein 3	26092
mitral valve insufficiency	Protein tweety homolog 3	26092
mitral valve insufficiency	Calcium uptake protein 2, mitochondrial	26092
mitral valve insufficiency	Calcium uptake protein 3, mitochondrial	26092
mitral valve insufficiency	Phosphofurin acidic cluster sorting protein 2	26092
mitral valve insufficiency	Junctophilin-1	26092
mitral valve insufficiency	Essential MCU regulator, mitochondrial	26092
mitral valve insufficiency	Two pore channel protein 1	26092
mitral valve insufficiency	EH domain-containing protein 3	26091
mitral valve insufficiency	Calmodulin-3	26091
mitral valve insufficiency	Selenoprotein N	26091
mitral valve insufficiency	Alpha-1-syntrophin	26091
mitral valve insufficiency	Polycystin-2-like protein 1	26090
mitral valve insufficiency	Beta-2-syntrophin	26090
mitral valve insufficiency	45 kDa calcium-binding protein	26089
mitral valve insufficiency	Calcyphosin	26089
mitral valve insufficiency	Mitochondrial calcium uniporter regulator 1	26089
mitral valve insufficiency	Polycystin-1-like protein 2	26089
mitral valve insufficiency	Polycystin-1-like protein 3	26089
mitral valve insufficiency	Voltage-dependent calcium channel subunit alpha-2/delta-1	26089
mitral valve insufficiency	Calcium load-activated calcium channel	26089
cardiomegaly	Gap junction alpha-1 protein	25995
heart valve diseases	Natriuretic peptides A	25963
heart valve diseases	Gap junction alpha-5 protein	25875
heart valve diseases	Sarcoplasmic/endoplasmic reticulum calcium ATPase 2	25854
heart valve diseases	Cardiac phospholamban	25853
heart valve diseases	Caveolin-1	25828
heart valve diseases	Caveolin-3	25804
heart valve diseases	Amyloid-beta precursor protein	25800
heart valve diseases	Sodium/hydrogen exchanger 1	25762
heart valve diseases	Calmodulin-1	25761
heart valve diseases	Protein kinase C alpha type	25760
heart valve diseases	Calreticulin	25744
heart valve diseases	Annexin A6	25732
heart valve diseases	cAMP-dependent protein kinase catalytic subunit alpha	25723
heart valve diseases	Triadin	25712
heart valve diseases	Junctophilin-2	25705
heart valve diseases	Calsequestrin-2	25702
heart valve diseases	Kv channel-interacting protein 2	25696
heart valve diseases	Gap junction gamma-1 protein	25690
heart valve diseases	14-3-3 protein epsilon	25680
heart valve diseases	Ankyrin-2	25680
heart valve diseases	Extracellular calcium-sensing receptor	25678
heart valve diseases	Calcium/calmodulin-dependent protein kinase type II subunit delta	25677
heart valve diseases	Endoplasmic reticulum chaperone BiP	25674
heart valve diseases	Presenilin-1	25671
heart valve diseases	P2X purinoceptor 3	25670
heart valve diseases	Inositol 1,4,5-trisphosphate receptor type 2	25668
heart valve diseases	Ryanodine receptor 1	25667
heart valve diseases	Polycystin-1	25662
heart valve diseases	Alpha-actinin-2	25659
heart valve diseases	Syntaxin-1A	25659
heart valve diseases	Stromal interaction molecule 1	25656
heart valve diseases	Presenilin-2	25653
heart valve diseases	Annexin A2	25650
heart valve diseases	Sorcin	25650
heart valve diseases	Gap junction alpha-4 protein	25650
heart valve diseases	cGMP-dependent protein kinase 1	25648
heart valve diseases	Troponin C, slow skeletal and cardiac muscles	25648
heart valve diseases	Sodium channel protein type 5 subunit alpha	25645
heart valve diseases	Calcium-activated potassium channel subunit alpha-1	25645
heart valve diseases	Sodium/calcium exchanger 1	25641
heart valve diseases	Sarcoplasmic/endoplasmic reticulum calcium ATPase 1	25641
heart valve diseases	Serine/threonine-protein kinase Sgk1	25640
heart valve diseases	Protein phosphatase 3 catalytic subunit alpha	25639
heart valve diseases	Voltage-dependent anion-selective channel protein 1	25639
heart valve diseases	Transient receptor potential cation channel subfamily M member 4	25638
heart valve diseases	Myc box-dependent-interacting protein 1	25638
heart valve diseases	Alpha-actinin-1	25637
heart valve diseases	Voltage-dependent L-type calcium channel subunit beta-2	25635
heart valve diseases	Polycystin-2	25635
heart valve diseases	Transient receptor potential cation channel subfamily V member 1	25634
heart valve diseases	Glutathione S-transferase omega-1	25634
heart valve diseases	Protein diaphanous homolog 1	25633
heart valve diseases	Calcium and integrin-binding protein 1	25633
heart valve diseases	Plasma membrane calcium-transporting ATPase 4	25631
heart valve diseases	Plasma membrane calcium-transporting ATPase 1	25631
heart valve diseases	Voltage-dependent calcium channel subunit alpha-2/delta-2	25630
heart valve diseases	Voltage-dependent L-type calcium channel subunit alpha-1C	25629
heart valve diseases	Peptidyl-prolyl cis-trans isomerase FKBP1B	25629
heart valve diseases	A-kinase anchor protein 6	25629
heart valve diseases	Voltage-dependent calcium channel gamma-4 subunit	25628
heart valve diseases	Voltage-dependent L-type calcium channel subunit alpha-1D	25628
heart valve diseases	Voltage-dependent L-type calcium channel subunit beta-1	25628
heart valve diseases	Glutamate receptor ionotropic, NMDA 2C	25628
heart valve diseases	Voltage-dependent calcium channel gamma-8 subunit	25627
heart valve diseases	Gap junction alpha-3 protein	25627
heart valve diseases	Calcium release-activated calcium channel protein 1	25627
heart valve diseases	Mitochondrial proton/calcium exchanger protein	25627
heart valve diseases	Short transient receptor potential channel 4	25626
heart valve diseases	Aspartyl/asparaginyl beta-hydroxylase	25626
heart valve diseases	Transient receptor potential cation channel subfamily M member 2	25625
heart valve diseases	Bcl-2 homologous antagonist/killer	25625
heart valve diseases	Potassium voltage-gated channel subfamily A member 5	25624
heart valve diseases	Potassium channel subfamily K member 3	25624
heart valve diseases	Gap junction alpha-10 protein	25624
heart valve diseases	Chloride intracellular channel protein 2	25623
heart valve diseases	Potassium voltage-gated channel subfamily B member 1	25623
heart valve diseases	Voltage-dependent T-type calcium channel subunit alpha-1G	25623
heart valve diseases	Gap junction gamma-3 protein	25623
heart valve diseases	Voltage-dependent T-type calcium channel subunit alpha-1H	25623
heart valve diseases	Calcium-activated potassium channel subunit beta-3	25623
heart valve diseases	Galanin receptor type 2	25623
heart valve diseases	Calcium-activated potassium channel subunit beta-2	25623
heart valve diseases	cAMP-specific 3',5'-cyclic phosphodiesterase 4D	25623
heart valve diseases	Annexin A7	25622
heart valve diseases	Calmodulin-2	25621
heart valve diseases	Gap junction delta-4 protein	25621
heart valve diseases	Calcineurin B homologous protein 1	25621
heart valve diseases	Reticulocalbin-1	25621
heart valve diseases	Mitochondrial sodium/calcium exchanger protein	25621
heart valve diseases	Sarcoplasmic reticulum histidine-rich calcium-binding protein	25621
heart valve diseases	Voltage-dependent calcium channel gamma-6 subunit	25620
heart valve diseases	Voltage-dependent calcium channel gamma-7 subunit	25620
heart valve diseases	Calcium and integrin-binding family member 2	25620
heart valve diseases	Leucine-rich repeat serine/threonine-protein kinase 2	25620
heart valve diseases	Calcium uniporter regulatory subunit MCUb, mitochondrial	25620
heart valve diseases	Calcium uptake protein 3, mitochondrial	25619
heart valve diseases	Phosphofurin acidic cluster sorting protein 2	25619
heart valve diseases	Protein tweety homolog 3	25619
heart valve diseases	Protein tweety homolog 2	25619
heart valve diseases	Essential MCU regulator, mitochondrial	25619
heart valve diseases	Serine/threonine-protein kinase WNK3	25619
heart valve diseases	Two pore channel protein 1	25619
heart valve diseases	Junctophilin-1	25619
heart valve diseases	Calcium uniporter protein, mitochondrial	25619
heart valve diseases	Calcium uptake protein 1, mitochondrial	25619
heart valve diseases	Serine/threonine-protein kinase Sgk3	25619
heart valve diseases	Protein kinase C and casein kinase substrate in neurons protein 3	25619
heart valve diseases	Calcium uptake protein 2, mitochondrial	25619
heart valve diseases	Alpha-1-syntrophin	25618
heart valve diseases	Calmodulin-3	25618
heart valve diseases	Selenoprotein N	25618
heart valve diseases	EH domain-containing protein 3	25618
heart valve diseases	Polycystin-2-like protein 1	25617
heart valve diseases	Beta-2-syntrophin	25617
heart valve diseases	Polycystin-1-like protein 2	25616
heart valve diseases	Polycystin-1-like protein 3	25616
heart valve diseases	Voltage-dependent calcium channel subunit alpha-2/delta-1	25616
heart valve diseases	Calcyphosin	25616
heart valve diseases	Calcium load-activated calcium channel	25616
heart valve diseases	45 kDa calcium-binding protein	25616
heart valve diseases	Mitochondrial calcium uniporter regulator 1	25616
cardiomegaly	Ryanodine receptor 2	25562
cardiomegaly	Dystrophin	25456
cardiomegaly	Natriuretic peptides A	25164
cardiomegaly	Gap junction alpha-5 protein	25067
cardiomegaly	Cardiac phospholamban	25020
cardiomegaly	Sarcoplasmic/endoplasmic reticulum calcium ATPase 2	25016
cardiomegaly	Caveolin-1	25014
cardiomegaly	Amyloid-beta precursor protein	25002
cardiomegaly	Caveolin-3	24983
cardiomegaly	Calmodulin-1	24963
cardiomegaly	Protein kinase C alpha type	24948
cardiomegaly	Calreticulin	24937
cardiomegaly	Sodium/hydrogen exchanger 1	24931
cardiomegaly	cAMP-dependent protein kinase catalytic subunit alpha	24926
cardiomegaly	Triadin	24907
cardiomegaly	Junctophilin-2	24902
cardiomegaly	Calsequestrin-2	24901
cardiomegaly	Annexin A6	24900
cardiomegaly	Gap junction gamma-1 protein	24892
cardiomegaly	Kv channel-interacting protein 2	24891
cardiomegaly	14-3-3 protein epsilon	24883
cardiomegaly	Ankyrin-2	24883
cardiomegaly	Calcium/calmodulin-dependent protein kinase type II subunit delta	24879
cardiomegaly	Presenilin-1	24874
cardiomegaly	Endoplasmic reticulum chaperone BiP	24873
cardiomegaly	Extracellular calcium-sensing receptor	24873
cardiomegaly	P2X purinoceptor 3	24871
cardiomegaly	Inositol 1,4,5-trisphosphate receptor type 2	24869
cardiomegaly	Ryanodine receptor 1	24869
cardiomegaly	Polycystin-1	24863
cardiomegaly	Syntaxin-1A	24862
cardiomegaly	Alpha-actinin-2	24861
cardiomegaly	Presenilin-2	24856
cardiomegaly	Gap junction alpha-4 protein	24854
cardiomegaly	Annexin A2	24851
cardiomegaly	Sorcin	24851
cardiomegaly	Troponin C, slow skeletal and cardiac muscles	24849
cardiomegaly	Stromal interaction molecule 1	24848
cardiomegaly	Sodium channel protein type 5 subunit alpha	24848
cardiomegaly	Calcium-activated potassium channel subunit alpha-1	24847
cardiomegaly	cGMP-dependent protein kinase 1	24843
cardiomegaly	Sarcoplasmic/endoplasmic reticulum calcium ATPase 1	24842
cardiomegaly	Voltage-dependent anion-selective channel protein 1	24842
cardiomegaly	Sodium/calcium exchanger 1	24842
cardiomegaly	Myc box-dependent-interacting protein 1	24841
cardiomegaly	Protein phosphatase 3 catalytic subunit alpha	24841
cardiomegaly	Alpha-actinin-1	24840
cardiomegaly	Serine/threonine-protein kinase Sgk1	24840
cardiomegaly	Transient receptor potential cation channel subfamily M member 4	24839
cardiomegaly	Voltage-dependent L-type calcium channel subunit beta-2	24838
cardiomegaly	Polycystin-2	24837
cardiomegaly	Glutathione S-transferase omega-1	24837
cardiomegaly	Transient receptor potential cation channel subfamily V member 1	24837
cardiomegaly	Protein diaphanous homolog 1	24836
cardiomegaly	Plasma membrane calcium-transporting ATPase 1	24834
cardiomegaly	Plasma membrane calcium-transporting ATPase 4	24833
cardiomegaly	Voltage-dependent calcium channel subunit alpha-2/delta-2	24833
cardiomegaly	Calcium and integrin-binding protein 1	24833
cardiomegaly	Voltage-dependent L-type calcium channel subunit alpha-1C	24832
cardiomegaly	Voltage-dependent L-type calcium channel subunit beta-1	24831
cardiomegaly	Voltage-dependent L-type calcium channel subunit alpha-1D	24831
cardiomegaly	Peptidyl-prolyl cis-trans isomerase FKBP1B	24831
cardiomegaly	Glutamate receptor ionotropic, NMDA 2C	24831
cardiomegaly	Voltage-dependent calcium channel gamma-4 subunit	24831
cardiomegaly	Voltage-dependent calcium channel gamma-8 subunit	24830
cardiomegaly	Gap junction alpha-3 protein	24830
cardiomegaly	Mitochondrial proton/calcium exchanger protein	24830
cardiomegaly	Calcium release-activated calcium channel protein 1	24830
cardiomegaly	Aspartyl/asparaginyl beta-hydroxylase	24829
cardiomegaly	Short transient receptor potential channel 4	24828
cardiomegaly	Bcl-2 homologous antagonist/killer	24828
cardiomegaly	Transient receptor potential cation channel subfamily M member 2	24828
cardiomegaly	Potassium channel subfamily K member 3	24827
cardiomegaly	Gap junction alpha-10 protein	24827
[truncated: 20,529 more rows]
