# Supplementary material for: Data-Driven Insights into the Association Between Oxidative Stress and Calcium-Regulating Proteins in Cardiovascular Disease
Source: Antioxidants (Basel). 2024 Nov 20;13(11):1420. doi: 10.3390/antiox13111420 (PMC11590986; doi:10.3390/antiox13111420)
Supplement: Supplementary file 1 [file antioxidants-13-01420-s001.zip › Suplementry materials_revised Nov-18-2024/Table S6_OS-Protein Link prediction score.xlsx]

## Sheet: Sheet 1 - lTable S7_ink-os-prot
OS	Protein	Score
nitric oxide	Troponin I, cardiac muscle	7161
nitric oxide	Troponin T, cardiac muscle	6088
nitric oxide	Matrix metalloproteinase-9	5873
nitric oxide	Gap junction alpha-1 protein	5641
nitric oxide	Nitric oxide synthase 3	5621
nitric oxide	Ryanodine receptor 2	5207
nitric oxide	Dystrophin	5071
carrier proteins	Troponin I, cardiac muscle	4792
nitric oxide	Natriuretic peptides A	4776
superoxide dismutase	Troponin I, cardiac muscle	4712
nitric oxide	Gap junction alpha-5 protein	4686
nitric oxide	Sarcoplasmic/endoplasmic reticulum calcium ATPase 2	4662
nitric oxide	Cardiac phospholamban	4658
nitric oxide	Caveolin-1	4616
nitric oxide	Amyloid-beta precursor protein	4610
nitric oxide	Caveolin-3	4600
nitric oxide	Sodium/hydrogen exchanger 1	4571
nitric oxide	Calmodulin-1	4570
nitric oxide	Protein kinase C alpha type	4567
nitric oxide	Calreticulin	4553
nitric oxide	Annexin A6	4539
nitric oxide	cAMP-dependent protein kinase catalytic subunit alpha	4532
nitric oxide	Triadin	4521
nitric oxide	Junctophilin-2	4514
nitric oxide	Calsequestrin-2	4511
nitric oxide	Kv channel-interacting protein 2	4506
nitric oxide	Gap junction gamma-1 protein	4498
nitric oxide	14-3-3 protein epsilon	4489
nitric oxide	Ankyrin-2	4489
nitric oxide	Extracellular calcium-sensing receptor	4486
nitric oxide	Calcium/calmodulin-dependent protein kinase type II subunit delta	4486
nitric oxide	Endoplasmic reticulum chaperone BiP	4483
nitric oxide	Presenilin-1	4480
nitric oxide	P2X purinoceptor 3	4479
nitric oxide	Inositol 1,4,5-trisphosphate receptor type 2	4477
nitric oxide	Ryanodine receptor 1	4476
nitric oxide	Polycystin-1	4471
nitric oxide	Alpha-actinin-2	4469
nitric oxide	Syntaxin-1A	4468
nitric oxide	Stromal interaction molecule 1	4465
nitric oxide	Presenilin-2	4462
nitric oxide	Gap junction alpha-4 protein	4460
nitric oxide	Sorcin	4459
nitric oxide	Annexin A2	4459
nitric oxide	Troponin C, slow skeletal and cardiac muscles	4457
nitric oxide	Sodium channel protein type 5 subunit alpha	4454
nitric oxide	Calcium-activated potassium channel subunit alpha-1	4453
nitric oxide	cGMP-dependent protein kinase 1	4452
nitric oxide	Sodium/calcium exchanger 1	4450
nitric oxide	Sarcoplasmic/endoplasmic reticulum calcium ATPase 1	4450
nitric oxide	Serine/threonine-protein kinase Sgk1	4449
nitric oxide	Protein phosphatase 3 catalytic subunit alpha	4448
nitric oxide	Voltage-dependent anion-selective channel protein 1	4448
nitric oxide	Transient receptor potential cation channel subfamily M member 4	4447
nitric oxide	Myc box-dependent-interacting protein 1	4447
nitric oxide	Alpha-actinin-1	4446
nitric oxide	Voltage-dependent L-type calcium channel subunit beta-2	4444
nitric oxide	Polycystin-2	4444
nitric oxide	Glutathione S-transferase omega-1	4443
nitric oxide	Transient receptor potential cation channel subfamily V member 1	4442
nitric oxide	Protein diaphanous homolog 1	4442
nitric oxide	Calcium and integrin-binding protein 1	4442
nitric oxide	Plasma membrane calcium-transporting ATPase 4	4440
nitric oxide	Plasma membrane calcium-transporting ATPase 1	4440
nitric oxide	Voltage-dependent calcium channel subunit alpha-2/delta-2	4439
nitric oxide	Peptidyl-prolyl cis-trans isomerase FKBP1B	4438
nitric oxide	Voltage-dependent L-type calcium channel subunit alpha-1C	4438
nitric oxide	A-kinase anchor protein 6	4438
nitric oxide	Glutamate receptor ionotropic, NMDA 2C	4437
nitric oxide	Voltage-dependent L-type calcium channel subunit alpha-1D	4437
nitric oxide	Voltage-dependent L-type calcium channel subunit beta-1	4437
nitric oxide	Voltage-dependent calcium channel gamma-4 subunit	4437
nitric oxide	Gap junction alpha-3 protein	4436
nitric oxide	Mitochondrial proton/calcium exchanger protein	4436
nitric oxide	Voltage-dependent calcium channel gamma-8 subunit	4436
nitric oxide	Calcium release-activated calcium channel protein 1	4436
nitric oxide	Aspartyl/asparaginyl beta-hydroxylase	4435
nitric oxide	Short transient receptor potential channel 4	4435
nitric oxide	Transient receptor potential cation channel subfamily M member 2	4434
nitric oxide	Bcl-2 homologous antagonist/killer	4434
nitric oxide	Potassium channel subfamily K member 3	4433
nitric oxide	Potassium voltage-gated channel subfamily A member 5	4433
nitric oxide	Gap junction alpha-10 protein	4433
nitric oxide	Voltage-dependent T-type calcium channel subunit alpha-1H	4432
nitric oxide	cAMP-specific 3',5'-cyclic phosphodiesterase 4D	4432
nitric oxide	Potassium voltage-gated channel subfamily B member 1	4432
nitric oxide	Galanin receptor type 2	4432
nitric oxide	Calcium-activated potassium channel subunit beta-2	4432
nitric oxide	Calcium-activated potassium channel subunit beta-3	4432
nitric oxide	Voltage-dependent T-type calcium channel subunit alpha-1G	4432
nitric oxide	Chloride intracellular channel protein 2	4432
nitric oxide	Gap junction gamma-3 protein	4432
nitric oxide	Annexin A7	4431
nitric oxide	Mitochondrial sodium/calcium exchanger protein	4430
nitric oxide	Calmodulin-2	4430
nitric oxide	Calcineurin B homologous protein 1	4430
nitric oxide	Gap junction delta-4 protein	4430
nitric oxide	Reticulocalbin-1	4430
nitric oxide	Sarcoplasmic reticulum histidine-rich calcium-binding protein	4430
nitric oxide	Leucine-rich repeat serine/threonine-protein kinase 2	4429
nitric oxide	Voltage-dependent calcium channel gamma-6 subunit	4429
nitric oxide	Calcium uniporter regulatory subunit MCUb, mitochondrial	4429
nitric oxide	Voltage-dependent calcium channel gamma-7 subunit	4429
nitric oxide	Calcium and integrin-binding family member 2	4429
nitric oxide	Protein tweety homolog 2	4428
nitric oxide	Protein tweety homolog 3	4428
nitric oxide	Calcium uptake protein 1, mitochondrial	4428
nitric oxide	Protein kinase C and casein kinase substrate in neurons protein 3	4428
nitric oxide	Phosphofurin acidic cluster sorting protein 2	4428
nitric oxide	Calcium uptake protein 2, mitochondrial	4428
nitric oxide	Essential MCU regulator, mitochondrial	4428
nitric oxide	Calcium uptake protein 3, mitochondrial	4428
nitric oxide	Two pore channel protein 1	4428
nitric oxide	Junctophilin-1	4428
nitric oxide	Serine/threonine-protein kinase WNK3	4428
nitric oxide	Calcium uniporter protein, mitochondrial	4428
nitric oxide	Serine/threonine-protein kinase Sgk3	4428
nitric oxide	Calmodulin-3	4427
nitric oxide	Alpha-1-syntrophin	4427
nitric oxide	EH domain-containing protein 3	4427
nitric oxide	Selenoprotein N	4427
nitric oxide	Beta-2-syntrophin	4426
nitric oxide	Polycystin-2-like protein 1	4426
nitric oxide	Polycystin-1-like protein 3	4425
nitric oxide	Voltage-dependent calcium channel subunit alpha-2/delta-1	4425
nitric oxide	Polycystin-1-like protein 2	4425
nitric oxide	Calcyphosin	4425
nitric oxide	Mitochondrial calcium uniporter regulator 1	4425
nitric oxide	45 kDa calcium-binding protein	4425
nitric oxide	Calcium load-activated calcium channel	4425
uric acid	Troponin I, cardiac muscle	4406
homocysteine	Troponin I, cardiac muscle	4331
malondialdehyde	Troponin I, cardiac muscle	4156
dna-binding proteins	Troponin I, cardiac muscle	4033
carrier proteins	Nitric oxide synthase 3	3741
carrier proteins	Troponin T, cardiac muscle	3727
glutathione	Troponin I, cardiac muscle	3708
vitamin e	Troponin I, cardiac muscle	3707
superoxide dismutase	Troponin T, cardiac muscle	3648
nuclear proteins	Troponin I, cardiac muscle	3634
superoxide dismutase	Nitric oxide synthase 3	3617
hydrogen peroxide	Troponin I, cardiac muscle	3555
carrier proteins	Matrix metalloproteinase-9	3534
superoxides	Troponin I, cardiac muscle	3534
membrane glycoproteins	Troponin I, cardiac muscle	3501
ascorbic acid	Troponin I, cardiac muscle	3497
fatty acids, unsaturated	Troponin I, cardiac muscle	3462
catalase	Troponin I, cardiac muscle	3452
superoxide dismutase	Matrix metalloproteinase-9	3444
glutathione peroxidase	Troponin I, cardiac muscle	3414
uric acid	Nitric oxide synthase 3	3326
uric acid	Troponin T, cardiac muscle	3324
carrier proteins	Gap junction alpha-1 protein	3304
homocysteine	Troponin T, cardiac muscle	3248
homocysteine	Nitric oxide synthase 3	3239
oxidoreductases	Troponin I, cardiac muscle	3223
superoxide dismutase	Gap junction alpha-1 protein	3222
nad	Troponin I, cardiac muscle	3214
lipid peroxides	Troponin I, cardiac muscle	3200
proline	Troponin I, cardiac muscle	3143
cell cycle proteins	Troponin I, cardiac muscle	3132
uric acid	Matrix metalloproteinase-9	3121
malondialdehyde	Troponin T, cardiac muscle	3093
malondialdehyde	Nitric oxide synthase 3	3084
melatonin	Troponin I, cardiac muscle	3078
homocysteine	Matrix metalloproteinase-9	3036
cysteine	Troponin I, cardiac muscle	3005
vitamin a	Troponin I, cardiac muscle	2967
dna-binding proteins	Troponin T, cardiac muscle	2952
dna-binding proteins	Nitric oxide synthase 3	2949
beta carotene	Troponin I, cardiac muscle	2933
carotenoids	Troponin I, cardiac muscle	2930
glutathione transferase	Troponin I, cardiac muscle	2916
thioredoxins	Troponin I, cardiac muscle	2908
ozone	Troponin I, cardiac muscle	2908
hydroxyl radical	Troponin I, cardiac muscle	2907
aldehydes	Troponin I, cardiac muscle	2906
nadp	Troponin I, cardiac muscle	2897
manganese	Troponin I, cardiac muscle	2896
uric acid	Gap junction alpha-1 protein	2889
malondialdehyde	Matrix metalloproteinase-9	2888
peroxynitrous acid	Troponin I, cardiac muscle	2885
nitrogen dioxide	Troponin I, cardiac muscle	2871
glutathione reductase	Troponin I, cardiac muscle	2865
carrier proteins	Ryanodine receptor 2	2844
protein carbonylation	Troponin I, cardiac muscle	2841
epoxy compounds	Troponin I, cardiac muscle	2840
glutathione disulfide	Troponin I, cardiac muscle	2836
deoxyguanosine	Troponin I, cardiac muscle	2830
glycolates	Troponin I, cardiac muscle	2826
xanthine	Troponin I, cardiac muscle	2825
disulfides	Troponin I, cardiac muscle	2822
guanine	Troponin I, cardiac muscle	2817
procollagen-proline dioxygenase	Troponin I, cardiac muscle	2814
nad(p)h dehydrogenase (quinone)	Troponin I, cardiac muscle	2814
antigens, neoplasm	Troponin I, cardiac muscle	2812
homocysteine	Gap junction alpha-1 protein	2812
hydroxylation	Troponin I, cardiac muscle	2794
lycopene	Troponin I, cardiac muscle	2791
quinones	Troponin I, cardiac muscle	2787
peroxiredoxins	Troponin I, cardiac muscle	2787
tocopherols	Troponin I, cardiac muscle	2782
superoxide dismutase	Ryanodine receptor 2	2779
glutathione s-transferase pi	Troponin I, cardiac muscle	2774
flavin-adenine dinucleotide	Troponin I, cardiac muscle	2772
glutamate-cysteine ligase	Troponin I, cardiac muscle	2771
glutaredoxins	Troponin I, cardiac muscle	2768
protein disulfide-isomerases	Troponin I, cardiac muscle	2767
cystine	Troponin I, cardiac muscle	2767
lutein	Troponin I, cardiac muscle	2763
singlet oxygen	Troponin I, cardiac muscle	2756
thioredoxin reductase 2	Troponin I, cardiac muscle	2756
thioredoxin reductase 1	Troponin I, cardiac muscle	2754
zeaxanthins	Troponin I, cardiac muscle	2754
methionine sulfoxide reductases	Troponin I, cardiac muscle	2754
ribonucleoprotein, u5 small nuclear	Troponin I, cardiac muscle	2754
tocotrienols	Troponin I, cardiac muscle	2753
peroxiredoxin iii	Troponin I, cardiac muscle	2752
protein disulfide reductase (glutathione)	Troponin I, cardiac muscle	2750
peroxiredoxin vi	Troponin I, cardiac muscle	2748
dna-binding proteins	Matrix metalloproteinase-9	2747
mafk transcription factor	Troponin I, cardiac muscle	2746
5,10-methylenetetrahydrofolate reductase (fadh2)	Troponin I, cardiac muscle	2746
d-aspartic acid	Troponin I, cardiac muscle	2746
carrier proteins	Dystrophin	2727
malondialdehyde	Gap junction alpha-1 protein	2664
superoxide dismutase	Dystrophin	2654
glutathione	Troponin T, cardiac muscle	2630
vitamin e	Troponin T, cardiac muscle	2627
vitamin e	Nitric oxide synthase 3	2626
glutathione	Nitric oxide synthase 3	2623
nuclear proteins	Troponin T, cardiac muscle	2554
nuclear proteins	Nitric oxide synthase 3	2554
dna-binding proteins	Gap junction alpha-1 protein	2514
hydrogen peroxide	Troponin T, cardiac muscle	2472
superoxides	Troponin T, cardiac muscle	2457
hydrogen peroxide	Nitric oxide synthase 3	2457
uric acid	Ryanodine receptor 2	2444
carrier proteins	Natriuretic peptides A	2428
glutathione	Matrix metalloproteinase-9	2428
vitamin e	Matrix metalloproteinase-9	2422
membrane glycoproteins	Troponin T, cardiac muscle	2420
ascorbic acid	Troponin T, cardiac muscle	2417
ascorbic acid	Nitric oxide synthase 3	2416
membrane glycoproteins	Nitric oxide synthase 3	2414
superoxides	Nitric oxide synthase 3	2395
fatty acids, unsaturated	Nitric oxide synthase 3	2382
fatty acids, unsaturated	Troponin T, cardiac muscle	2381
catalase	Troponin T, cardiac muscle	2380
catalase	Nitric oxide synthase 3	2374
homocysteine	Ryanodine receptor 2	2369
nuclear proteins	Matrix metalloproteinase-9	2350
superoxide dismutase	Natriuretic peptides A	2349
carrier proteins	Gap junction alpha-5 protein	2340
glutathione peroxidase	Nitric oxide synthase 3	2337
glutathione peroxidase	Troponin T, cardiac muscle	2335
uric acid	Dystrophin	2319
carrier proteins	Sarcoplasmic/endoplasmic reticulum calcium ATPase 2	2315
carrier proteins	Cardiac phospholamban	2313
carrier proteins	Caveolin-1	2292
hydrogen peroxide	Matrix metalloproteinase-9	2269
carrier proteins	Caveolin-3	2265
carrier proteins	Amyloid-beta precursor protein	2265
superoxide dismutase	Gap junction alpha-5 protein	2259
superoxides	Matrix metalloproteinase-9	2246
homocysteine	Dystrophin	2244
superoxide dismutase	Sarcoplasmic/endoplasmic reticulum calcium ATPase 2	2235
superoxide dismutase	Cardiac phospholamban	2232
carrier proteins	Calmodulin-1	2224
carrier proteins	Protein kinase C alpha type	2223
carrier proteins	Sodium/hydrogen exchanger 1	2222
malondialdehyde	Ryanodine receptor 2	2221
membrane glycoproteins	Matrix metalloproteinase-9	2215
ascorbic acid	Matrix metalloproteinase-9	2212
superoxide dismutase	Caveolin-1	2210
carrier proteins	Calreticulin	2207
glutathione	Gap junction alpha-1 protein	2197
carrier proteins	Annexin A6	2193
vitamin e	Gap junction alpha-1 protein	2190
superoxide dismutase	Caveolin-3	2186
carrier proteins	cAMP-dependent protein kinase catalytic subunit alpha	2186
superoxide dismutase	Amyloid-beta precursor protein	2183
fatty acids, unsaturated	Matrix metalloproteinase-9	2176
catalase	Matrix metalloproteinase-9	2174
carrier proteins	Junctophilin-2	2167
carrier proteins	Calsequestrin-2	2162
carrier proteins	Kv channel-interacting protein 2	2159
carrier proteins	Gap junction gamma-1 protein	2153
superoxide dismutase	Sodium/hydrogen exchanger 1	2143
carrier proteins	14-3-3 protein epsilon	2143
oxidoreductases	Nitric oxide synthase 3	2143
superoxide dismutase	Calmodulin-1	2142
oxidoreductases	Troponin T, cardiac muscle	2142
superoxide dismutase	Protein kinase C alpha type	2141
carrier proteins	Extracellular calcium-sensing receptor	2140
carrier proteins	Calcium/calmodulin-dependent protein kinase type II subunit delta	2140
carrier proteins	Triadin	2139
carrier proteins	Ankyrin-2	2139
carrier proteins	Endoplasmic reticulum chaperone BiP	2137
carrier proteins	Presenilin-1	2134
nad	Troponin T, cardiac muscle	2134
nad	Nitric oxide synthase 3	2133
glutathione peroxidase	Matrix metalloproteinase-9	2133
carrier proteins	Inositol 1,4,5-trisphosphate receptor type 2	2131
carrier proteins	P2X purinoceptor 3	2131
carrier proteins	Ryanodine receptor 1	2129
superoxide dismutase	Calreticulin	2126
carrier proteins	Polycystin-1	2124
carrier proteins	Alpha-actinin-2	2123
carrier proteins	Syntaxin-1A	2122
lipid peroxides	Troponin T, cardiac muscle	2121
lipid peroxides	Nitric oxide synthase 3	2120
carrier proteins	Stromal interaction molecule 1	2118
carrier proteins	Presenilin-2	2116
carrier proteins	Gap junction alpha-4 protein	2114
superoxide dismutase	Annexin A6	2113
carrier proteins	Sorcin	2113
carrier proteins	Annexin A2	2112
carrier proteins	cGMP-dependent protein kinase 1	2111
carrier proteins	Troponin C, slow skeletal and cardiac muscles	2111
carrier proteins	Calcium-activated potassium channel subunit alpha-1	2108
nuclear proteins	Gap junction alpha-1 protein	2108
carrier proteins	Sodium channel protein type 5 subunit alpha	2108
carrier proteins	Sodium/calcium exchanger 1	2104
superoxide dismutase	cAMP-dependent protein kinase catalytic subunit alpha	2104
carrier proteins	Sarcoplasmic/endoplasmic reticulum calcium ATPase 1	2103
carrier proteins	Serine/threonine-protein kinase Sgk1	2103
carrier proteins	Protein phosphatase 3 catalytic subunit alpha	2102
carrier proteins	Transient receptor potential cation channel subfamily M member 4	2101
carrier proteins	Voltage-dependent anion-selective channel protein 1	2101
carrier proteins	Alpha-actinin-1	2100
carrier proteins	Myc box-dependent-interacting protein 1	2100
carrier proteins	Voltage-dependent L-type calcium channel subunit beta-2	2098
carrier proteins	Polycystin-2	2097
carrier proteins	Glutathione S-transferase omega-1	2097
carrier proteins	Transient receptor potential cation channel subfamily V member 1	2097
malondialdehyde	Dystrophin	2097
carrier proteins	Protein diaphanous homolog 1	2096
carrier proteins	Plasma membrane calcium-transporting ATPase 4	2094
superoxide dismutase	Triadin	2094
carrier proteins	Plasma membrane calcium-transporting ATPase 1	2094
carrier proteins	Calcium and integrin-binding protein 1	2093
carrier proteins	Voltage-dependent calcium channel subunit alpha-2/delta-2	2093
carrier proteins	Voltage-dependent L-type calcium channel subunit alpha-1C	2092
carrier proteins	Peptidyl-prolyl cis-trans isomerase FKBP1B	2092
carrier proteins	A-kinase anchor protein 6	2092
carrier proteins	Voltage-dependent calcium channel gamma-4 subunit	2091
carrier proteins	Glutamate receptor ionotropic, NMDA 2C	2091
carrier proteins	Voltage-dependent L-type calcium channel subunit beta-1	2091
carrier proteins	Voltage-dependent L-type calcium channel subunit alpha-1D	2091
carrier proteins	Gap junction alpha-3 protein	2090
carrier proteins	Voltage-dependent calcium channel gamma-8 subunit	2090
carrier proteins	Calcium release-activated calcium channel protein 1	2090
carrier proteins	Mitochondrial proton/calcium exchanger protein	2090
carrier proteins	Aspartyl/asparaginyl beta-hydroxylase	2089
carrier proteins	Short transient receptor potential channel 4	2088
carrier proteins	Bcl-2 homologous antagonist/killer	2088
carrier proteins	Transient receptor potential cation channel subfamily M member 2	2088
carrier proteins	Gap junction alpha-10 protein	2087
carrier proteins	Potassium channel subfamily K member 3	2087
carrier proteins	Potassium voltage-gated channel subfamily A member 5	2087
carrier proteins	Gap junction gamma-3 protein	2086
carrier proteins	Voltage-dependent T-type calcium channel subunit alpha-1G	2086
carrier proteins	cAMP-specific 3',5'-cyclic phosphodiesterase 4D	2086
superoxide dismutase	Junctophilin-2	2086
carrier proteins	Galanin receptor type 2	2086
carrier proteins	Chloride intracellular channel protein 2	2086
carrier proteins	Calcium-activated potassium channel subunit beta-2	2086
carrier proteins	Potassium voltage-gated channel subfamily B member 1	2086
carrier proteins	Voltage-dependent T-type calcium channel subunit alpha-1H	2086
carrier proteins	Calcium-activated potassium channel subunit beta-3	2086
carrier proteins	Annexin A7	2085
carrier proteins	Calcineurin B homologous protein 1	2084
carrier proteins	Gap junction delta-4 protein	2084
carrier proteins	Sarcoplasmic reticulum histidine-rich calcium-binding protein	2084
carrier proteins	Calmodulin-2	2084
carrier proteins	Mitochondrial sodium/calcium exchanger protein	2084
carrier proteins	Reticulocalbin-1	2084
carrier proteins	Calcium and integrin-binding family member 2	2083
carrier proteins	Voltage-dependent calcium channel gamma-6 subunit	2083
carrier proteins	Voltage-dependent calcium channel gamma-7 subunit	2083
superoxide dismutase	Calsequestrin-2	2083
carrier proteins	Calcium uniporter regulatory subunit MCUb, mitochondrial	2083
carrier proteins	Leucine-rich repeat serine/threonine-protein kinase 2	2083
carrier proteins	Calcium uptake protein 3, mitochondrial	2082
carrier proteins	Phosphofurin acidic cluster sorting protein 2	2082
carrier proteins	Calcium uptake protein 2, mitochondrial	2082
carrier proteins	Protein tweety homolog 3	2082
carrier proteins	Protein tweety homolog 2	2082
carrier proteins	Calcium uptake protein 1, mitochondrial	2082
carrier proteins	Protein kinase C and casein kinase substrate in neurons protein 3	2082
carrier proteins	Essential MCU regulator, mitochondrial	2082
carrier proteins	Serine/threonine-protein kinase WNK3	2082
carrier proteins	Two pore channel protein 1	2082
carrier proteins	Serine/threonine-protein kinase Sgk3	2082
carrier proteins	Calcium uniporter protein, mitochondrial	2082
carrier proteins	Junctophilin-1	2081
carrier proteins	Selenoprotein N	2081
carrier proteins	EH domain-containing protein 3	2081
carrier proteins	Alpha-1-syntrophin	2081
carrier proteins	Calmodulin-3	2081
carrier proteins	Polycystin-2-like protein 1	2080
carrier proteins	Beta-2-syntrophin	2080
carrier proteins	Calcium load-activated calcium channel	2079
carrier proteins	Polycystin-1-like protein 2	2079
carrier proteins	Voltage-dependent calcium channel subunit alpha-2/delta-1	2079
carrier proteins	45 kDa calcium-binding protein	2079
carrier proteins	Mitochondrial calcium uniporter regulator 1	2079
carrier proteins	Calcyphosin	2079
carrier proteins	Polycystin-1-like protein 3	2079
superoxide dismutase	Kv channel-interacting protein 2	2078
superoxide dismutase	Gap junction gamma-1 protein	2071
dna-binding proteins	Ryanodine receptor 2	2071
proline	Nitric oxide synthase 3	2063
proline	Troponin T, cardiac muscle	2062
superoxide dismutase	14-3-3 protein epsilon	2061
superoxide dismutase	Ankyrin-2	2061
superoxide dismutase	Extracellular calcium-sensing receptor	2058
superoxide dismutase	Calcium/calmodulin-dependent protein kinase type II subunit delta	2058
superoxide dismutase	Endoplasmic reticulum chaperone BiP	2055
cell cycle proteins	Troponin T, cardiac muscle	2052
superoxide dismutase	Presenilin-1	2052
superoxide dismutase	P2X purinoceptor 3	2051
cell cycle proteins	Nitric oxide synthase 3	2049
superoxide dismutase	Inositol 1,4,5-trisphosphate receptor type 2	2049
superoxide dismutase	Ryanodine receptor 1	2048
superoxide dismutase	Polycystin-1	2043
superoxide dismutase	Alpha-actinin-2	2041
superoxide dismutase	Syntaxin-1A	2040
superoxide dismutase	Stromal interaction molecule 1	2037
hydrogen peroxide	Gap junction alpha-1 protein	2036
superoxide dismutase	Presenilin-2	2034
superoxide dismutase	Gap junction alpha-4 protein	2032
superoxide dismutase	Annexin A2	2031
superoxide dismutase	Sorcin	2031
superoxide dismutase	cGMP-dependent protein kinase 1	2029
superoxide dismutase	Troponin C, slow skeletal and cardiac muscles	2029
superoxide dismutase	Calcium-activated potassium channel subunit alpha-1	2026
superoxide dismutase	Sodium channel protein type 5 subunit alpha	2026
superoxide dismutase	Sarcoplasmic/endoplasmic reticulum calcium ATPase 1	2022
superoxide dismutase	Sodium/calcium exchanger 1	2022
superoxide dismutase	Serine/threonine-protein kinase Sgk1	2021
superoxide dismutase	Protein phosphatase 3 catalytic subunit alpha	2020
superoxide dismutase	Voltage-dependent anion-selective channel protein 1	2020
superoxide dismutase	Transient receptor potential cation channel subfamily M member 4	2019
superoxide dismutase	Myc box-dependent-interacting protein 1	2019
superoxide dismutase	Alpha-actinin-1	2018
superoxide dismutase	Voltage-dependent L-type calcium channel subunit beta-2	2016
superoxide dismutase	Polycystin-2	2016
superoxides	Gap junction alpha-1 protein	2016
superoxide dismutase	Glutathione S-transferase omega-1	2015
superoxide dismutase	Transient receptor potential cation channel subfamily V member 1	2015
superoxide dismutase	Protein diaphanous homolog 1	2014
superoxide dismutase	Calcium and integrin-binding protein 1	2013
uric acid	Natriuretic peptides A	2012
superoxide dismutase	Plasma membrane calcium-transporting ATPase 1	2012
superoxide dismutase	Plasma membrane calcium-transporting ATPase 4	2012
superoxide dismutase	Voltage-dependent calcium channel subunit alpha-2/delta-2	2011
superoxide dismutase	Peptidyl-prolyl cis-trans isomerase FKBP1B	2010
superoxide dismutase	A-kinase anchor protein 6	2010
superoxide dismutase	Voltage-dependent L-type calcium channel subunit alpha-1C	2010
superoxide dismutase	Voltage-dependent calcium channel gamma-4 subunit	2009
superoxide dismutase	Voltage-dependent L-type calcium channel subunit alpha-1D	2009
superoxide dismutase	Voltage-dependent L-type calcium channel subunit beta-1	2009
superoxide dismutase	Glutamate receptor ionotropic, NMDA 2C	2009
superoxide dismutase	Voltage-dependent calcium channel gamma-8 subunit	2008
superoxide dismutase	Mitochondrial proton/calcium exchanger protein	2008
superoxide dismutase	Gap junction alpha-3 protein	2008
superoxide dismutase	Calcium release-activated calcium channel protein 1	2008
superoxide dismutase	Aspartyl/asparaginyl beta-hydroxylase	2007
superoxide dismutase	Short transient receptor potential channel 4	2007
superoxide dismutase	Transient receptor potential cation channel subfamily M member 2	2006
superoxide dismutase	Bcl-2 homologous antagonist/killer	2006
superoxide dismutase	Gap junction alpha-10 protein	2005
superoxide dismutase	Potassium channel subfamily K member 3	2005
superoxide dismutase	Potassium voltage-gated channel subfamily A member 5	2005
superoxide dismutase	Calcium-activated potassium channel subunit beta-3	2004
superoxide dismutase	Calcium-activated potassium channel subunit beta-2	2004
superoxide dismutase	Potassium voltage-gated channel subfamily B member 1	2004
superoxide dismutase	Galanin receptor type 2	2004
superoxide dismutase	Gap junction gamma-3 protein	2004
superoxide dismutase	Voltage-dependent T-type calcium channel subunit alpha-1H	2004
superoxide dismutase	Voltage-dependent T-type calcium channel subunit alpha-1G	2004
superoxide dismutase	cAMP-specific 3',5'-cyclic phosphodiesterase 4D	2004
superoxide dismutase	Chloride intracellular channel protein 2	2004
superoxide dismutase	Annexin A7	2003
superoxide dismutase	Reticulocalbin-1	2002
superoxide dismutase	Calcineurin B homologous protein 1	2002
superoxide dismutase	Gap junction delta-4 protein	2002
superoxide dismutase	Calmodulin-2	2002
superoxide dismutase	Sarcoplasmic reticulum histidine-rich calcium-binding protein	2002
superoxide dismutase	Mitochondrial sodium/calcium exchanger protein	2002
superoxide dismutase	Voltage-dependent calcium channel gamma-6 subunit	2001
superoxide dismutase	Calcium and integrin-binding family member 2	2001
superoxide dismutase	Calcium uniporter regulatory subunit MCUb, mitochondrial	2001
superoxide dismutase	Voltage-dependent calcium channel gamma-7 subunit	2001
superoxide dismutase	Leucine-rich repeat serine/threonine-protein kinase 2	2001
superoxide dismutase	Junctophilin-1	2000
superoxide dismutase	Essential MCU regulator, mitochondrial	2000
superoxide dismutase	Calcium uptake protein 1, mitochondrial	2000
superoxide dismutase	Calcium uptake protein 2, mitochondrial	2000
superoxide dismutase	Protein tweety homolog 3	2000
superoxide dismutase	Calcium uniporter protein, mitochondrial	2000
superoxide dismutase	Phosphofurin acidic cluster sorting protein 2	2000
superoxide dismutase	Protein kinase C and casein kinase substrate in neurons protein 3	2000
superoxide dismutase	Protein tweety homolog 2	2000
superoxide dismutase	Serine/threonine-protein kinase Sgk3	2000
superoxide dismutase	Serine/threonine-protein kinase WNK3	2000
superoxide dismutase	Calcium uptake protein 3, mitochondrial	2000
superoxide dismutase	Two pore channel protein 1	2000
melatonin	Troponin T, cardiac muscle	1999
superoxide dismutase	Alpha-1-syntrophin	1999
superoxide dismutase	EH domain-containing protein 3	1999
superoxide dismutase	Selenoprotein N	1999
superoxide dismutase	Calmodulin-3	1999
superoxide dismutase	Polycystin-2-like protein 1	1998
superoxide dismutase	Beta-2-syntrophin	1998
melatonin	Nitric oxide synthase 3	1998
superoxide dismutase	Polycystin-1-like protein 3	1997
superoxide dismutase	Voltage-dependent calcium channel subunit alpha-2/delta-1	1997
superoxide dismutase	Polycystin-1-like protein 2	1997
superoxide dismutase	Mitochondrial calcium uniporter regulator 1	1997
superoxide dismutase	Calcium load-activated calcium channel	1997
superoxide dismutase	Calcyphosin	1997
superoxide dismutase	45 kDa calcium-binding protein	1997
membrane glycoproteins	Gap junction alpha-1 protein	1985
ascorbic acid	Gap junction alpha-1 protein	1979
catalase	Gap junction alpha-1 protein	1945
fatty acids, unsaturated	Gap junction alpha-1 protein	1944
dna-binding proteins	Dystrophin	1944
oxidoreductases	Matrix metalloproteinase-9	1938
homocysteine	Natriuretic peptides A	1938
nad	Matrix metalloproteinase-9	1929
cysteine	Nitric oxide synthase 3	1926
cysteine	Troponin T, cardiac muscle	1924
uric acid	Gap junction alpha-5 protein	1923
lipid peroxides	Matrix metalloproteinase-9	1914
glutathione peroxidase	Gap junction alpha-1 protein	1901
uric acid	Sarcoplasmic/endoplasmic reticulum calcium ATPase 2	1900
uric acid	Cardiac phospholamban	1898
vitamin a	Troponin T, cardiac muscle	1886
vitamin a	Nitric oxide synthase 3	1886
uric acid	Caveolin-1	1874
proline	Matrix metalloproteinase-9	1857
beta carotene	Nitric oxide synthase 3	1853
beta carotene	Troponin T, cardiac muscle	1852
uric acid	Caveolin-3	1850
carotenoids	Troponin T, cardiac muscle	1849
carotenoids	Nitric oxide synthase 3	1848
uric acid	Amyloid-beta precursor protein	1847
cell cycle proteins	Matrix metalloproteinase-9	1846
homocysteine	Gap junction alpha-5 protein	1846
glutathione transferase	Nitric oxide synthase 3	1836
glutathione transferase	Troponin T, cardiac muscle	1835
hydroxyl radical	Troponin T, cardiac muscle	1827
ozone	Troponin T, cardiac muscle	1827
thioredoxins	Nitric oxide synthase 3	1826
hydroxyl radical	Nitric oxide synthase 3	1826
ozone	Nitric oxide synthase 3	1826
aldehydes	Troponin T, cardiac muscle	1825
thioredoxins	Troponin T, cardiac muscle	1825
homocysteine	Sarcoplasmic/endoplasmic reticulum calcium ATPase 2	1825
homocysteine	Cardiac phospholamban	1823
aldehydes	Nitric oxide synthase 3	1821
nadp	Troponin T, cardiac muscle	1818
manganese	Nitric oxide synthase 3	1816
nadp	Nitric oxide synthase 3	1815
manganese	Troponin T, cardiac muscle	1815
uric acid	Sodium/hydrogen exchanger 1	1807
uric acid	Calmodulin-1	1806
uric acid	Protein kinase C alpha type	1805
peroxynitrous acid	Troponin T, cardiac muscle	1804
homocysteine	Caveolin-1	1799
melatonin	Matrix metalloproteinase-9	1793
malondialdehyde	Natriuretic peptides A	1791
peroxynitrous acid	Nitric oxide synthase 3	1791
uric acid	Calreticulin	1790
nitrogen dioxide	Troponin T, cardiac muscle	1790
nitrogen dioxide	Nitric oxide synthase 3	1789
glutathione reductase	Nitric oxide synthase 3	1787
glutathione reductase	Troponin T, cardiac muscle	1786
uric acid	Annexin A6	1778
homocysteine	Caveolin-3	1774
homocysteine	Amyloid-beta precursor protein	1772
uric acid	cAMP-dependent protein kinase catalytic subunit alpha	1768
protein carbonylation	Troponin T, cardiac muscle	1762
protein carbonylation	Nitric oxide synthase 3	1760
epoxy compounds	Nitric oxide synthase 3	1760
epoxy compounds	Troponin T, cardiac muscle	1759
uric acid	Triadin	1758
glutathione disulfide	Nitric oxide synthase 3	1755
glutathione disulfide	Troponin T, cardiac muscle	1755
uric acid	Junctophilin-2	1750
deoxyguanosine	Troponin T, cardiac muscle	1749
deoxyguanosine	Nitric oxide synthase 3	1748
glutathione	Ryanodine receptor 2	1747
uric acid	Calsequestrin-2	1747
glycolates	Nitric oxide synthase 3	1746
vitamin e	Ryanodine receptor 2	1745
glycolates	Troponin T, cardiac muscle	1745
xanthine	Nitric oxide synthase 3	1745
xanthine	Troponin T, cardiac muscle	1744
disulfides	Troponin T, cardiac muscle	1743
disulfides	Nitric oxide synthase 3	1742
uric acid	Kv channel-interacting protein 2	1742
guanine	Nitric oxide synthase 3	1737
guanine	Troponin T, cardiac muscle	1736
uric acid	Gap junction gamma-1 protein	1735
nad(p)h dehydrogenase (quinone)	Nitric oxide synthase 3	1734
nad(p)h dehydrogenase (quinone)	Troponin T, cardiac muscle	1734
procollagen-proline dioxygenase	Troponin T, cardiac muscle	1733
procollagen-proline dioxygenase	Nitric oxide synthase 3	1732
antigens, neoplasm	Nitric oxide synthase 3	1732
homocysteine	Sodium/hydrogen exchanger 1	1732
antigens, neoplasm	Troponin T, cardiac muscle	1731
homocysteine	Calmodulin-1	1731
homocysteine	Protein kinase C alpha type	1730
uric acid	Ankyrin-2	1725
uric acid	14-3-3 protein epsilon	1725
uric acid	Extracellular calcium-sensing receptor	1723
uric acid	Calcium/calmodulin-dependent protein kinase type II subunit delta	1722
cysteine	Matrix metalloproteinase-9	1720
uric acid	Endoplasmic reticulum chaperone BiP	1719
uric acid	Presenilin-1	1716
uric acid	P2X purinoceptor 3	1715
homocysteine	Calreticulin	1715
hydroxylation	Nitric oxide synthase 3	1714
uric acid	Inositol 1,4,5-trisphosphate receptor type 2	1713
hydroxylation	Troponin T, cardiac muscle	1713
uric acid	Ryanodine receptor 1	1712
lycopene	Nitric oxide synthase 3	1711
lycopene	Troponin T, cardiac muscle	1710
peroxiredoxins	Nitric oxide synthase 3	1708
quinones	Troponin T, cardiac muscle	1707
peroxiredoxins	Troponin T, cardiac muscle	1707
uric acid	Polycystin-1	1707
oxidoreductases	Gap junction alpha-1 protein	1706
uric acid	Alpha-actinin-2	1705
quinones	Nitric oxide synthase 3	1705
uric acid	Syntaxin-1A	1704
homocysteine	Annexin A6	1703
tocopherols	Nitric oxide synthase 3	1702
uric acid	Stromal interaction molecule 1	1701
malondialdehyde	Gap junction alpha-5 protein	1701
tocopherols	Troponin T, cardiac muscle	1701
uric acid	Presenilin-2	1698
nad	Gap junction alpha-1 protein	1696
uric acid	Gap junction alpha-4 protein	1696
uric acid	Sorcin	1695
uric acid	Annexin A2	1695
glutathione s-transferase pi	Nitric oxide synthase 3	1694
uric acid	Troponin C, slow skeletal and cardiac muscles	1693
uric acid	cGMP-dependent protein kinase 1	1693
homocysteine	cAMP-dependent protein kinase catalytic subunit alpha	1693
glutathione s-transferase pi	Troponin T, cardiac muscle	1693
flavin-adenine dinucleotide	Nitric oxide synthase 3	1692
glutamate-cysteine ligase	Nitric oxide synthase 3	1691
flavin-adenine dinucleotide	Troponin T, cardiac muscle	1691
glutamate-cysteine ligase	Troponin T, cardiac muscle	1690
uric acid	Calcium-activated potassium channel subunit alpha-1	1690
uric acid	Sodium channel protein type 5 subunit alpha	1690
cystine	Nitric oxide synthase 3	1688
glutaredoxins	Nitric oxide synthase 3	1687
glutaredoxins	Troponin T, cardiac muscle	1687
cystine	Troponin T, cardiac muscle	1687
protein disulfide-isomerases	Nitric oxide synthase 3	1687
uric acid	Sodium/calcium exchanger 1	1686
uric acid	Sarcoplasmic/endoplasmic reticulum calcium ATPase 1	1686
protein disulfide-isomerases	Troponin T, cardiac muscle	1685
uric acid	Serine/threonine-protein kinase Sgk1	1685
uric acid	Protein phosphatase 3 catalytic subunit alpha	1684
lipid peroxides	Gap junction alpha-1 protein	1684
uric acid	Voltage-dependent anion-selective channel protein 1	1684
homocysteine	Triadin	1683
uric acid	Myc box-dependent-interacting protein 1	1683
uric acid	Transient receptor potential cation channel subfamily M member 4	1683
lutein	Nitric oxide synthase 3	1683
uric acid	Alpha-actinin-1	1682
lutein	Troponin T, cardiac muscle	1682
uric acid	Polycystin-2	1680
uric acid	Voltage-dependent L-type calcium channel subunit beta-2	1680
vitamin a	Matrix metalloproteinase-9	1680
uric acid	Glutathione S-transferase omega-1	1679
uric acid	Transient receptor potential cation channel subfamily V member 1	1679
uric acid	Protein diaphanous homolog 1	1678
uric acid	Calcium and integrin-binding protein 1	1678
singlet oxygen	Nitric oxide synthase 3	1676
malondialdehyde	Sarcoplasmic/endoplasmic reticulum calcium ATPase 2	1676
thioredoxin reductase 2	Nitric oxide synthase 3	1676
uric acid	Plasma membrane calcium-transporting ATPase 1	1676
uric acid	Plasma membrane calcium-transporting ATPase 4	1676
thioredoxin reductase 2	Troponin T, cardiac muscle	1675
uric acid	Voltage-dependent calcium channel subunit alpha-2/delta-2	1675
homocysteine	Junctophilin-2	1675
singlet oxygen	Troponin T, cardiac muscle	1675
uric acid	Peptidyl-prolyl cis-trans isomerase FKBP1B	1674
uric acid	A-kinase anchor protein 6	1674
uric acid	Voltage-dependent L-type calcium channel subunit alpha-1C	1674
zeaxanthins	Nitric oxide synthase 3	1674
thioredoxin reductase 1	Nitric oxide synthase 3	1674
ribonucleoprotein, u5 small nuclear	Nitric oxide synthase 3	1674
methionine sulfoxide reductases	Nitric oxide synthase 3	1674
malondialdehyde	Cardiac phospholamban	1674
thioredoxin reductase 1	Troponin T, cardiac muscle	1673
zeaxanthins	Troponin T, cardiac muscle	1673
methionine sulfoxide reductases	Troponin T, cardiac muscle	1673
uric acid	Voltage-dependent L-type calcium channel subunit beta-1	1673
uric acid	Voltage-dependent L-type calcium channel subunit alpha-1D	1673
peroxiredoxin iii	Nitric oxide synthase 3	1673
tocotrienols	Nitric oxide synthase 3	1673
uric acid	Voltage-dependent calcium channel gamma-4 subunit	1673
uric acid	Glutamate receptor ionotropic, NMDA 2C	1673
ribonucleoprotein, u5 small nuclear	Troponin T, cardiac muscle	1673
uric acid	Calcium release-activated calcium channel protein 1	1672
homocysteine	Calsequestrin-2	1672
tocotrienols	Troponin T, cardiac muscle	1672
nuclear proteins	Ryanodine receptor 2	1672
uric acid	Gap junction alpha-3 protein	1672
uric acid	Voltage-dependent calcium channel gamma-8 subunit	1672
peroxiredoxin iii	Troponin T, cardiac muscle	1672
uric acid	Mitochondrial proton/calcium exchanger protein	1672
uric acid	Aspartyl/asparaginyl beta-hydroxylase	1671
uric acid	Short transient receptor potential channel 4	1671
uric acid	Bcl-2 homologous antagonist/killer	1670
uric acid	Transient receptor potential cation channel subfamily M member 2	1670
protein disulfide reductase (glutathione)	Nitric oxide synthase 3	1670
uric acid	Potassium voltage-gated channel subfamily A member 5	1669
uric acid	Gap junction alpha-10 protein	1669
uric acid	Potassium channel subfamily K member 3	1669
protein disulfide reductase (glutathione)	Troponin T, cardiac muscle	1669
uric acid	Potassium voltage-gated channel subfamily B member 1	1668
uric acid	Chloride intracellular channel protein 2	1668
uric acid	Voltage-dependent T-type calcium channel subunit alpha-1H	1668
uric acid	Voltage-dependent T-type calcium channel subunit alpha-1G	1668
peroxiredoxin vi	Nitric oxide synthase 3	1668
uric acid	Galanin receptor type 2	1668
uric acid	Calcium-activated potassium channel subunit beta-3	1668
uric acid	cAMP-specific 3',5'-cyclic phosphodiesterase 4D	1668
uric acid	Gap junction gamma-3 protein	1668
uric acid	Calcium-activated potassium channel subunit beta-2	1668
uric acid	Annexin A7	1667
homocysteine	Kv channel-interacting protein 2	1667
peroxiredoxin vi	Troponin T, cardiac muscle	1667
d-aspartic acid	Nitric oxide synthase 3	1666
5,10-methylenetetrahydrofolate reductase (fadh2)	Nitric oxide synthase 3	1666
uric acid	Calcineurin B homologous protein 1	1666
uric acid	Reticulocalbin-1	1666
uric acid	Mitochondrial sodium/calcium exchanger protein	1666
uric acid	Gap junction delta-4 protein	1666
uric acid	Calmodulin-2	1666
uric acid	Sarcoplasmic reticulum histidine-rich calcium-binding protein	1666
mafk transcription factor	Nitric oxide synthase 3	1666
uric acid	Calcium uniporter regulatory subunit MCUb, mitochondrial	1665
uric acid	Calcium and integrin-binding family member 2	1665
uric acid	Leucine-rich repeat serine/threonine-protein kinase 2	1665
5,10-methylenetetrahydrofolate reductase (fadh2)	Troponin T, cardiac muscle	1665
d-aspartic acid	Troponin T, cardiac muscle	1665
uric acid	Voltage-dependent calcium channel gamma-7 subunit	1665
uric acid	Voltage-dependent calcium channel gamma-6 subunit	1665
mafk transcription factor	Troponin T, cardiac muscle	1665
uric acid	Calcium uptake protein 1, mitochondrial	1664
uric acid	Two pore channel protein 1	1664
uric acid	Calcium uniporter protein, mitochondrial	1664
uric acid	Calcium uptake protein 3, mitochondrial	1664
uric acid	Protein kinase C and casein kinase substrate in neurons protein 3	1664
uric acid	Serine/threonine-protein kinase Sgk3	1664
uric acid	Phosphofurin acidic cluster sorting protein 2	1664
uric acid	Essential MCU regulator, mitochondrial	1664
uric acid	Calcium uptake protein 2, mitochondrial	1664
uric acid	Protein tweety homolog 3	1664
uric acid	Protein tweety homolog 2	1664
uric acid	Serine/threonine-protein kinase WNK3	1664
uric acid	Junctophilin-1	1664
uric acid	Alpha-1-syntrophin	1663
uric acid	Calmodulin-3	1663
uric acid	Selenoprotein N	1663
uric acid	EH domain-containing protein 3	1663
uric acid	Beta-2-syntrophin	1662
uric acid	Polycystin-2-like protein 1	1662
uric acid	Calcyphosin	1661
uric acid	Mitochondrial calcium uniporter regulator 1	1661
uric acid	Calcium load-activated calcium channel	1661
uric acid	45 kDa calcium-binding protein	1661
uric acid	Polycystin-1-like protein 2	1661
uric acid	Polycystin-1-like protein 3	1661
uric acid	Voltage-dependent calcium channel subunit alpha-2/delta-1	1661
homocysteine	Gap junction gamma-1 protein	1659
malondialdehyde	Caveolin-1	1652
homocysteine	Ankyrin-2	1650
homocysteine	14-3-3 protein epsilon	1650
homocysteine	Extracellular calcium-sensing receptor	1648
homocysteine	Calcium/calmodulin-dependent protein kinase type II subunit delta	1647
beta carotene	Matrix metalloproteinase-9	1647
homocysteine	Endoplasmic reticulum chaperone BiP	1644
carotenoids	Matrix metalloproteinase-9	1642
dna-binding proteins	Natriuretic peptides A	1641
homocysteine	Presenilin-1	1641
homocysteine	P2X purinoceptor 3	1640
homocysteine	Inositol 1,4,5-trisphosphate receptor type 2	1638
homocysteine	Ryanodine receptor 1	1637
homocysteine	Polycystin-1	1632
glutathione transferase	Matrix metalloproteinase-9	1630
homocysteine	Alpha-actinin-2	1630
homocysteine	Syntaxin-1A	1629
malondialdehyde	Caveolin-3	1628
glutathione	Dystrophin	1627
homocysteine	Stromal interaction molecule 1	1625
malondialdehyde	Amyloid-beta precursor protein	1624
homocysteine	Presenilin-2	1623
proline	Gap junction alpha-1 protein	1623
thioredoxins	Matrix metalloproteinase-9	1622
hydroxyl radical	Matrix metalloproteinase-9	1622
ozone	Matrix metalloproteinase-9	1622
homocysteine	Gap junction alpha-4 protein	1621
homocysteine	Annexin A2	1620
homocysteine	Sorcin	1620
vitamin e	Dystrophin	1620
aldehydes	Matrix metalloproteinase-9	1619
homocysteine	Troponin C, slow skeletal and cardiac muscles	1618
homocysteine	cGMP-dependent protein kinase 1	1618
homocysteine	Sodium channel protein type 5 subunit alpha	1615
homocysteine	Calcium-activated potassium channel subunit alpha-1	1615
cell cycle proteins	Gap junction alpha-1 protein	1614
nadp	Matrix metalloproteinase-9	1613
homocysteine	Sodium/calcium exchanger 1	1611
homocysteine	Sarcoplasmic/endoplasmic reticulum calcium ATPase 1	1611
homocysteine	Serine/threonine-protein kinase Sgk1	1610
manganese	Matrix metalloproteinase-9	1610
homocysteine	Protein phosphatase 3 catalytic subunit alpha	1609
homocysteine	Voltage-dependent anion-selective channel protein 1	1609
homocysteine	Transient receptor potential cation channel subfamily M member 4	1608
homocysteine	Myc box-dependent-interacting protein 1	1608
homocysteine	Alpha-actinin-1	1607
homocysteine	Voltage-dependent L-type calcium channel subunit beta-2	1605
homocysteine	Polycystin-2	1605
homocysteine	Transient receptor potential cation channel subfamily V member 1	1604
homocysteine	Glutathione S-transferase omega-1	1604
homocysteine	Protein diaphanous homolog 1	1603
homocysteine	Calcium and integrin-binding protein 1	1603
homocysteine	Plasma membrane calcium-transporting ATPase 4	1601
homocysteine	Plasma membrane calcium-transporting ATPase 1	1601
homocysteine	Voltage-dependent calcium channel subunit alpha-2/delta-2	1600
homocysteine	A-kinase anchor protein 6	1599
homocysteine	Peptidyl-prolyl cis-trans isomerase FKBP1B	1599
homocysteine	Voltage-dependent L-type calcium channel subunit alpha-1C	1599
homocysteine	Glutamate receptor ionotropic, NMDA 2C	1598
homocysteine	Voltage-dependent L-type calcium channel subunit beta-1	1598
homocysteine	Voltage-dependent L-type calcium channel subunit alpha-1D	1598
homocysteine	Voltage-dependent calcium channel gamma-4 subunit	1598
peroxynitrous acid	Matrix metalloproteinase-9	1598
homocysteine	Gap junction alpha-3 protein	1597
homocysteine	Calcium release-activated calcium channel protein 1	1597
homocysteine	Voltage-dependent calcium channel gamma-8 subunit	1597
homocysteine	Mitochondrial proton/calcium exchanger protein	1597
homocysteine	Short transient receptor potential channel 4	1596
homocysteine	Aspartyl/asparaginyl beta-hydroxylase	1596
homocysteine	Bcl-2 homologous antagonist/killer	1595
homocysteine	Transient receptor potential cation channel subfamily M member 2	1595
homocysteine	Potassium voltage-gated channel subfamily A member 5	1594
homocysteine	Gap junction alpha-10 protein	1594
homocysteine	Potassium channel subfamily K member 3	1594
homocysteine	cAMP-specific 3',5'-cyclic phosphodiesterase 4D	1593
homocysteine	Potassium voltage-gated channel subfamily B member 1	1593
homocysteine	Chloride intracellular channel protein 2	1593
homocysteine	Voltage-dependent T-type calcium channel subunit alpha-1G	1593
homocysteine	Calcium-activated potassium channel subunit beta-3	1593
homocysteine	Galanin receptor type 2	1593
hydrogen peroxide	Ryanodine receptor 2	1593
homocysteine	Voltage-dependent T-type calcium channel subunit alpha-1H	1593
homocysteine	Calcium-activated potassium channel subunit beta-2	1593
homocysteine	Gap junction gamma-3 protein	1593
homocysteine	Annexin A7	1592
homocysteine	Gap junction delta-4 protein	1591
homocysteine	Sarcoplasmic reticulum histidine-rich calcium-binding protein	1591
homocysteine	Reticulocalbin-1	1591
homocysteine	Mitochondrial sodium/calcium exchanger protein	1591
homocysteine	Calmodulin-2	1591
homocysteine	Calcineurin B homologous protein 1	1591
homocysteine	Leucine-rich repeat serine/threonine-protein kinase 2	1590
homocysteine	Calcium uniporter regulatory subunit MCUb, mitochondrial	1590
homocysteine	Calcium and integrin-binding family member 2	1590
homocysteine	Voltage-dependent calcium channel gamma-7 subunit	1590
homocysteine	Voltage-dependent calcium channel gamma-6 subunit	1590
homocysteine	Protein tweety homolog 3	1589
homocysteine	Protein tweety homolog 2	1589
homocysteine	Calcium uptake protein 3, mitochondrial	1589
homocysteine	Serine/threonine-protein kinase Sgk3	1589
homocysteine	Phosphofurin acidic cluster sorting protein 2	1589
homocysteine	Serine/threonine-protein kinase WNK3	1589
homocysteine	Protein kinase C and casein kinase substrate in neurons protein 3	1589
homocysteine	Essential MCU regulator, mitochondrial	1589
homocysteine	Two pore channel protein 1	1589
homocysteine	Calcium uniporter protein, mitochondrial	1589
homocysteine	Junctophilin-1	1589
homocysteine	Calcium uptake protein 1, mitochondrial	1589
homocysteine	Calcium uptake protein 2, mitochondrial	1589
homocysteine	Calmodulin-3	1588
homocysteine	Alpha-1-syntrophin	1588
homocysteine	EH domain-containing protein 3	1588
homocysteine	Selenoprotein N	1588
homocysteine	Beta-2-syntrophin	1587
homocysteine	Polycystin-2-like protein 1	1587
homocysteine	Calcyphosin	1586
homocysteine	Mitochondrial calcium uniporter regulator 1	1586
homocysteine	Polycystin-1-like protein 3	1586
homocysteine	Calcium load-activated calcium channel	1586
homocysteine	Voltage-dependent calcium channel subunit alpha-2/delta-1	1586
homocysteine	45 kDa calcium-binding protein	1586
homocysteine	Polycystin-1-like protein 2	1586
nitrogen dioxide	Matrix metalloproteinase-9	1584
malondialdehyde	Calmodulin-1	1584
malondialdehyde	Protein kinase C alpha type	1583
malondialdehyde	Sodium/hydrogen exchanger 1	1583
glutathione reductase	Matrix metalloproteinase-9	1581
superoxides	Ryanodine receptor 2	1568
malondialdehyde	Calreticulin	1568
melatonin	Gap junction alpha-1 protein	1558
protein carbonylation	Matrix metalloproteinase-9	1557
malondialdehyde	Annexin A6	1556
epoxy compounds	Matrix metalloproteinase-9	1554
dna-binding proteins	Gap junction alpha-5 protein	1550
glutathione disulfide	Matrix metalloproteinase-9	1549
malondialdehyde	cAMP-dependent protein kinase catalytic subunit alpha	1546
nuclear proteins	Dystrophin	1545
deoxyguanosine	Matrix metalloproteinase-9	1544
glycolates	Matrix metalloproteinase-9	1540
membrane glycoproteins	Ryanodine receptor 2	1540
disulfides	Matrix metalloproteinase-9	1538
xanthine	Matrix metalloproteinase-9	1538
malondialdehyde	Triadin	1536
ascorbic acid	Ryanodine receptor 2	1535
guanine	Matrix metalloproteinase-9	1531
nad(p)h dehydrogenase (quinone)	Matrix metalloproteinase-9	1529
malondialdehyde	Junctophilin-2	1528
procollagen-proline dioxygenase	Matrix metalloproteinase-9	1527
dna-binding proteins	Cardiac phospholamban	1526
dna-binding proteins	Sarcoplasmic/endoplasmic reticulum calcium ATPase 2	1526
malondialdehyde	Calsequestrin-2	1525
antigens, neoplasm	Matrix metalloproteinase-9	1524
malondialdehyde	Kv channel-interacting protein 2	1520
malondialdehyde	Gap junction gamma-1 protein	1513
hydroxylation	Matrix metalloproteinase-9	1508
lycopene	Matrix metalloproteinase-9	1504
malondialdehyde	14-3-3 protein epsilon	1503
malondialdehyde	Ankyrin-2	1503
peroxiredoxins	Matrix metalloproteinase-9	1501
dna-binding proteins	Caveolin-1	1500
quinones	Matrix metalloproteinase-9	1500
catalase	Ryanodine receptor 2	1500
malondialdehyde	Calcium/calmodulin-dependent protein kinase type II subunit delta	1500
malondialdehyde	Extracellular calcium-sensing receptor	1499
fatty acids, unsaturated	Ryanodine receptor 2	1499
malondialdehyde	Endoplasmic reticulum chaperone BiP	1497
tocopherols	Matrix metalloproteinase-9	1496
malondialdehyde	Presenilin-1	1494
malondialdehyde	P2X purinoceptor 3	1493
malondialdehyde	Inositol 1,4,5-trisphosphate receptor type 2	1491
malondialdehyde	Ryanodine receptor 1	1490
glutathione s-transferase pi	Matrix metalloproteinase-9	1488
flavin-adenine dinucleotide	Matrix metalloproteinase-9	1486
cysteine	Gap junction alpha-1 protein	1486
glutamate-cysteine ligase	Matrix metalloproteinase-9	1485
malondialdehyde	Polycystin-1	1485
malondialdehyde	Alpha-actinin-2	1483
malondialdehyde	Syntaxin-1A	1482
glutaredoxins	Matrix metalloproteinase-9	1482
cystine	Matrix metalloproteinase-9	1482
protein disulfide-isomerases	Matrix metalloproteinase-9	1481
malondialdehyde	Stromal interaction molecule 1	1479
dna-binding proteins	Caveolin-3	1478
lutein	Matrix metalloproteinase-9	1477
malondialdehyde	Presenilin-2	1476
dna-binding proteins	Amyloid-beta precursor protein	1475
malondialdehyde	Gap junction alpha-4 protein	1474
malondialdehyde	Annexin A2	1473
malondialdehyde	Sorcin	1473
malondialdehyde	Troponin C, slow skeletal and cardiac muscles	1471
malondialdehyde	cGMP-dependent protein kinase 1	1471
singlet oxygen	Matrix metalloproteinase-9	1470
thioredoxin reductase 2	Matrix metalloproteinase-9	1470
hydrogen peroxide	Dystrophin	1469
malondialdehyde	Sodium channel protein type 5 subunit alpha	1468
malondialdehyde	Calcium-activated potassium channel subunit alpha-1	1468
thioredoxin reductase 1	Matrix metalloproteinase-9	1468
zeaxanthins	Matrix metalloproteinase-9	1468
ribonucleoprotein, u5 small nuclear	Matrix metalloproteinase-9	1468
peroxiredoxin iii	Matrix metalloproteinase-9	1467
tocotrienols	Matrix metalloproteinase-9	1467
methionine sulfoxide reductases	Matrix metalloproteinase-9	1467
malondialdehyde	Sodium/calcium exchanger 1	1464
protein disulfide reductase (glutathione)	Matrix metalloproteinase-9	1464
malondialdehyde	Sarcoplasmic/endoplasmic reticulum calcium ATPase 1	1464
malondialdehyde	Serine/threonine-protein kinase Sgk1	1463
peroxiredoxin vi	Matrix metalloproteinase-9	1462
malondialdehyde	Protein phosphatase 3 catalytic subunit alpha	1462
malondialdehyde	Voltage-dependent anion-selective channel protein 1	1462
malondialdehyde	Myc box-dependent-interacting protein 1	1461
malondialdehyde	Transient receptor potential cation channel subfamily M member 4	1461
d-aspartic acid	Matrix metalloproteinase-9	1460
5,10-methylenetetrahydrofolate reductase (fadh2)	Matrix metalloproteinase-9	1460
mafk transcription factor	Matrix metalloproteinase-9	1460
malondialdehyde	Alpha-actinin-1	1460
glutathione peroxidase	Ryanodine receptor 2	1459
malondialdehyde	Polycystin-2	1458
malondialdehyde	Voltage-dependent L-type calcium channel subunit beta-2	1458
malondialdehyde	Glutathione S-transferase omega-1	1457
malondialdehyde	Transient receptor potential cation channel subfamily V member 1	1457
malondialdehyde	Calcium and integrin-binding protein 1	1456
malondialdehyde	Protein diaphanous homolog 1	1456
malondialdehyde	Plasma membrane calcium-transporting ATPase 4	1454
malondialdehyde	Plasma membrane calcium-transporting ATPase 1	1454
malondialdehyde	Voltage-dependent calcium channel subunit alpha-2/delta-2	1453
malondialdehyde	Peptidyl-prolyl cis-trans isomerase FKBP1B	1452
malondialdehyde	A-kinase anchor protein 6	1452
malondialdehyde	Voltage-dependent L-type calcium channel subunit alpha-1C	1452
malondialdehyde	Voltage-dependent L-type calcium channel subunit beta-1	1451
malondialdehyde	Voltage-dependent calcium channel gamma-4 subunit	1451
malondialdehyde	Voltage-dependent L-type calcium channel subunit alpha-1D	1451
malondialdehyde	Glutamate receptor ionotropic, NMDA 2C	1451
malondialdehyde	Mitochondrial proton/calcium exchanger protein	1450
superoxides	Dystrophin	1450
malondialdehyde	Gap junction alpha-3 protein	1450
malondialdehyde	Calcium release-activated calcium channel protein 1	1450
malondialdehyde	Voltage-dependent calcium channel gamma-8 subunit	1450
malondialdehyde	Aspartyl/asparaginyl beta-hydroxylase	1449
malondialdehyde	Short transient receptor potential channel 4	1449
malondialdehyde	Bcl-2 homologous antagonist/killer	1448
vitamin a	Gap junction alpha-1 protein	1448
malondialdehyde	Transient receptor potential cation channel subfamily M member 2	1448
malondialdehyde	Potassium channel subfamily K member 3	1447
malondialdehyde	Potassium voltage-gated channel subfamily A member 5	1447
malondialdehyde	Gap junction alpha-10 protein	1447
malondialdehyde	Voltage-dependent T-type calcium channel subunit alpha-1G	1446
malondialdehyde	Potassium voltage-gated channel subfamily B member 1	1446
malondialdehyde	Calcium-activated potassium channel subunit beta-2	1446
malondialdehyde	Calcium-activated potassium channel subunit beta-3	1446
malondialdehyde	Voltage-dependent T-type calcium channel subunit alpha-1H	1446
malondialdehyde	cAMP-specific 3',5'-cyclic phosphodiesterase 4D	1446
malondialdehyde	Chloride intracellular channel protein 2	1446
malondialdehyde	Galanin receptor type 2	1446
malondialdehyde	Gap junction gamma-3 protein	1446
malondialdehyde	Annexin A7	1445
malondialdehyde	Calmodulin-2	1444
malondialdehyde	Reticulocalbin-1	1444
malondialdehyde	Mitochondrial sodium/calcium exchanger protein	1444
malondialdehyde	Calcineurin B homologous protein 1	1444
malondialdehyde	Gap junction delta-4 protein	1444
malondialdehyde	Sarcoplasmic reticulum histidine-rich calcium-binding protein	1444
malondialdehyde	Calcium and integrin-binding family member 2	1443
malondialdehyde	Leucine-rich repeat serine/threonine-protein kinase 2	1443
malondialdehyde	Voltage-dependent calcium channel gamma-6 subunit	1443
malondialdehyde	Calcium uniporter regulatory subunit MCUb, mitochondrial	1443
malondialdehyde	Voltage-dependent calcium channel gamma-7 subunit	1443
malondialdehyde	Protein kinase C and casein kinase substrate in neurons protein 3	1442
malondialdehyde	Two pore channel protein 1	1442
malondialdehyde	Serine/threonine-protein kinase WNK3	1442
malondialdehyde	Protein tweety homolog 2	1442
malondialdehyde	Protein tweety homolog 3	1442
malondialdehyde	Calcium uptake protein 2, mitochondrial	1442
malondialdehyde	Phosphofurin acidic cluster sorting protein 2	1442
malondialdehyde	Essential MCU regulator, mitochondrial	1442
malondialdehyde	Calcium uptake protein 1, mitochondrial	1442
malondialdehyde	Calcium uptake protein 3, mitochondrial	1442
malondialdehyde	Junctophilin-1	1442
malondialdehyde	Calcium uniporter protein, mitochondrial	1442
malondialdehyde	Serine/threonine-protein kinase Sgk3	1442
malondialdehyde	Calmodulin-3	1441
malondialdehyde	Alpha-1-syntrophin	1441
malondialdehyde	EH domain-containing protein 3	1441
malondialdehyde	Selenoprotein N	1441
malondialdehyde	Beta-2-syntrophin	1440
malondialdehyde	Polycystin-2-like protein 1	1440
malondialdehyde	Voltage-dependent calcium channel subunit alpha-2/delta-1	1439
malondialdehyde	45 kDa calcium-binding protein	1439
malondialdehyde	Calcium load-activated calcium channel	1439
malondialdehyde	Calcyphosin	1439
malondialdehyde	Polycystin-1-like protein 3	1439
malondialdehyde	Polycystin-1-like protein 2	1439
malondialdehyde	Mitochondrial calcium uniporter regulator 1	1439
dna-binding proteins	Sodium/hydrogen exchanger 1	1435
dna-binding proteins	Calmodulin-1	1434
dna-binding proteins	Protein kinase C alpha type	1433
dna-binding proteins	Calreticulin	1416
beta carotene	Gap junction alpha-1 protein	1415
carotenoids	Gap junction alpha-1 protein	1412
ascorbic acid	Dystrophin	1410
dna-binding proteins	Annexin A6	1402
glutathione transferase	Gap junction alpha-1 protein	1398
dna-binding proteins	cAMP-dependent protein kinase catalytic subunit alpha	1396
hydroxyl radical	Gap junction alpha-1 protein	1390
ozone	Gap junction alpha-1 protein	1390
thioredoxins	Gap junction alpha-1 protein	1389
aldehydes	Gap junction alpha-1 protein	1388
dna-binding proteins	Triadin	1386
nadp	Gap junction alpha-1 protein	1381
membrane glycoproteins	Dystrophin	1379
dna-binding proteins	Junctophilin-2	1378
manganese	Gap junction alpha-1 protein	1378
catalase	Dystrophin	1375
dna-binding proteins	Calsequestrin-2	1374
fatty acids, unsaturated	Dystrophin	1374
dna-binding proteins	Kv channel-interacting protein 2	1368
peroxynitrous acid	Gap junction alpha-1 protein	1366
dna-binding proteins	Gap junction gamma-1 protein	1363
dna-binding proteins	14-3-3 protein epsilon	1353
dna-binding proteins	Ankyrin-2	1353
nitrogen dioxide	Gap junction alpha-1 protein	1353
dna-binding proteins	Extracellular calcium-sensing receptor	1351
dna-binding proteins	Calcium/calmodulin-dependent protein kinase type II subunit delta	1350
glutathione reductase	Gap junction alpha-1 protein	1349
dna-binding proteins	Endoplasmic reticulum chaperone BiP	1346
dna-binding proteins	Presenilin-1	1344
dna-binding proteins	P2X purinoceptor 3	1342
dna-binding proteins	Inositol 1,4,5-trisphosphate receptor type 2	1341
dna-binding proteins	Ryanodine receptor 1	1339
dna-binding proteins	Polycystin-1	1335
glutathione peroxidase	Dystrophin	1334
dna-binding proteins	Alpha-actinin-2	1333
dna-binding proteins	Syntaxin-1A	1331
dna-binding proteins	Stromal interaction molecule 1	1329
dna-binding proteins	Presenilin-2	1326
dna-binding proteins	Gap junction alpha-4 protein	1324
protein carbonylation	Gap junction alpha-1 protein	1324
dna-binding proteins	Sorcin	1323
dna-binding proteins	Annexin A2	1323
glutathione	Natriuretic peptides A	1322
epoxy compounds	Gap junction alpha-1 protein	1322
dna-binding proteins	Troponin C, slow skeletal and cardiac muscles	1321
dna-binding proteins	cGMP-dependent protein kinase 1	1321
dna-binding proteins	Sodium channel protein type 5 subunit alpha	1318
dna-binding proteins	Calcium-activated potassium channel subunit alpha-1	1318
glutathione disulfide	Gap junction alpha-1 protein	1318
vitamin e	Natriuretic peptides A	1314
dna-binding proteins	Sarcoplasmic/endoplasmic reticulum calcium ATPase 1	1314
dna-binding proteins	Sodium/calcium exchanger 1	1314
dna-binding proteins	Serine/threonine-protein kinase Sgk1	1313
dna-binding proteins	Voltage-dependent anion-selective channel protein 1	1312
deoxyguanosine	Gap junction alpha-1 protein	1312
dna-binding proteins	Protein phosphatase 3 catalytic subunit alpha	1312
dna-binding proteins	Transient receptor potential cation channel subfamily M member 4	1311
dna-binding proteins	Myc box-dependent-interacting protein 1	1311
dna-binding proteins	Alpha-actinin-1	1310
dna-binding proteins	Voltage-dependent L-type calcium channel subunit beta-2	1308
glycolates	Gap junction alpha-1 protein	1308
dna-binding proteins	Polycystin-2	1308
dna-binding proteins	Glutathione S-transferase omega-1	1307
xanthine	Gap junction alpha-1 protein	1307
dna-binding proteins	Transient receptor potential cation channel subfamily V member 1	1307
dna-binding proteins	Protein diaphanous homolog 1	1306
disulfides	Gap junction alpha-1 protein	1306
dna-binding proteins	Calcium and integrin-binding protein 1	1305
dna-binding proteins	Plasma membrane calcium-transporting ATPase 1	1304
dna-binding proteins	Plasma membrane calcium-transporting ATPase 4	1304
dna-binding proteins	Voltage-dependent calcium channel subunit alpha-2/delta-2	1303
dna-binding proteins	Peptidyl-prolyl cis-trans isomerase FKBP1B	1302
dna-binding proteins	Voltage-dependent L-type calcium channel subunit alpha-1C	1302
dna-binding proteins	A-kinase anchor protein 6	1302
dna-binding proteins	Voltage-dependent calcium channel gamma-4 subunit	1301
dna-binding proteins	Voltage-dependent L-type calcium channel subunit beta-1	1301
dna-binding proteins	Glutamate receptor ionotropic, NMDA 2C	1301
dna-binding proteins	Voltage-dependent L-type calcium channel subunit alpha-1D	1301
dna-binding proteins	Voltage-dependent calcium channel gamma-8 subunit	1300
dna-binding proteins	Gap junction alpha-3 protein	1300
dna-binding proteins	Calcium release-activated calcium channel protein 1	1300
dna-binding proteins	Mitochondrial proton/calcium exchanger protein	1300
guanine	Gap junction alpha-1 protein	1299
dna-binding proteins	Short transient receptor potential channel 4	1299
dna-binding proteins	Aspartyl/asparaginyl beta-hydroxylase	1299
dna-binding proteins	Transient receptor potential cation channel subfamily M member 2	1298
dna-binding proteins	Bcl-2 homologous antagonist/killer	1298
dna-binding proteins	Potassium channel subfamily K member 3	1297
nad(p)h dehydrogenase (quinone)	Gap junction alpha-1 protein	1297
dna-binding proteins	Potassium voltage-gated channel subfamily A member 5	1297
dna-binding proteins	Gap junction alpha-10 protein	1297
dna-binding proteins	Gap junction gamma-3 protein	1296
dna-binding proteins	Voltage-dependent T-type calcium channel subunit alpha-1G	1296
dna-binding proteins	Potassium voltage-gated channel subfamily B member 1	1296
dna-binding proteins	Voltage-dependent T-type calcium channel subunit alpha-1H	1296
dna-binding proteins	Chloride intracellular channel protein 2	1296
procollagen-proline dioxygenase	Gap junction alpha-1 protein	1296
dna-binding proteins	Galanin receptor type 2	1296
dna-binding proteins	cAMP-specific 3',5'-cyclic phosphodiesterase 4D	1296
dna-binding proteins	Calcium-activated potassium channel subunit beta-3	1296
dna-binding proteins	Calcium-activated potassium channel subunit beta-2	1296
dna-binding proteins	Annexin A7	1295
dna-binding proteins	Calmodulin-2	1294
dna-binding proteins	Gap junction delta-4 protein	1294
dna-binding proteins	Sarcoplasmic reticulum histidine-rich calcium-binding protein	1294
antigens, neoplasm	Gap junction alpha-1 protein	1294
dna-binding proteins	Calcineurin B homologous protein 1	1294
dna-binding proteins	Reticulocalbin-1	1294
dna-binding proteins	Mitochondrial sodium/calcium exchanger protein	1294
dna-binding proteins	Calcium uniporter regulatory subunit MCUb, mitochondrial	1293
dna-binding proteins	Calcium and integrin-binding family member 2	1293
dna-binding proteins	Voltage-dependent calcium channel gamma-7 subunit	1293
dna-binding proteins	Leucine-rich repeat serine/threonine-protein kinase 2	1293
dna-binding proteins	Voltage-dependent calcium channel gamma-6 subunit	1293
dna-binding proteins	Serine/threonine-protein kinase Sgk3	1292
dna-binding proteins	Calcium uptake protein 2, mitochondrial	1292
dna-binding proteins	Junctophilin-1	1292
dna-binding proteins	Essential MCU regulator, mitochondrial	1292
dna-binding proteins	Phosphofurin acidic cluster sorting protein 2	1292
dna-binding proteins	Protein kinase C and casein kinase substrate in neurons protein 3	1292
dna-binding proteins	Protein tweety homolog 2	1292
dna-binding proteins	Two pore channel protein 1	1292
dna-binding proteins	Calcium uniporter protein, mitochondrial	1292
dna-binding proteins	Calcium uptake protein 1, mitochondrial	1292
dna-binding proteins	Calcium uptake protein 3, mitochondrial	1292
dna-binding proteins	Serine/threonine-protein kinase WNK3	1292
dna-binding proteins	Protein tweety homolog 3	1292
dna-binding proteins	Alpha-1-syntrophin	1291
dna-binding proteins	EH domain-containing protein 3	1291
dna-binding proteins	Selenoprotein N	1291
dna-binding proteins	Calmodulin-3	1291
dna-binding proteins	Beta-2-syntrophin	1290
dna-binding proteins	Polycystin-2-like protein 1	1290
dna-binding proteins	Calcyphosin	1289
dna-binding proteins	Mitochondrial calcium uniporter regulator 1	1289
dna-binding proteins	Calcium load-activated calcium channel	1289
dna-binding proteins	45 kDa calcium-binding protein	1289
dna-binding proteins	Voltage-dependent calcium channel subunit alpha-2/delta-1	1289
dna-binding proteins	Polycystin-1-like protein 3	1289
dna-binding proteins	Polycystin-1-like protein 2	1289
hydroxylation	Gap junction alpha-1 protein	1276
lycopene	Gap junction alpha-1 protein	1273
peroxiredoxins	Gap junction alpha-1 protein	1270
quinones	Gap junction alpha-1 protein	1269
tocopherols	Gap junction alpha-1 protein	1264
oxidoreductases	Ryanodine receptor 2	1260
glutathione s-transferase pi	Gap junction alpha-1 protein	1256
flavin-adenine dinucleotide	Gap junction alpha-1 protein	1254
glutamate-cysteine ligase	Gap junction alpha-1 protein	1253
nad	Ryanodine receptor 2	1252
cystine	Gap junction alpha-1 protein	1250
glutaredoxins	Gap junction alpha-1 protein	1250
protein disulfide-isomerases	Gap junction alpha-1 protein	1249
lutein	Gap junction alpha-1 protein	1245
nuclear proteins	Natriuretic peptides A	1240
lipid peroxides	Ryanodine receptor 2	1239
singlet oxygen	Gap junction alpha-1 protein	1238
thioredoxin reductase 2	Gap junction alpha-1 protein	1238
methionine sulfoxide reductases	Gap junction alpha-1 protein	1236
zeaxanthins	Gap junction alpha-1 protein	1236
ribonucleoprotein, u5 small nuclear	Gap junction alpha-1 protein	1236
thioredoxin reductase 1	Gap junction alpha-1 protein	1236
tocotrienols	Gap junction alpha-1 protein	1235
peroxiredoxin iii	Gap junction alpha-1 protein	1235
protein disulfide reductase (glutathione)	Gap junction alpha-1 protein	1232
glutathione	Gap junction alpha-5 protein	1232
peroxiredoxin vi	Gap junction alpha-1 protein	1230
mafk transcription factor	Gap junction alpha-1 protein	1228
d-aspartic acid	Gap junction alpha-1 protein	1228
5,10-methylenetetrahydrofolate reductase (fadh2)	Gap junction alpha-1 protein	1228
vitamin e	Gap junction alpha-5 protein	1224
glutathione	Sarcoplasmic/endoplasmic reticulum calcium ATPase 2	1208
glutathione	Cardiac phospholamban	1207
vitamin e	Sarcoplasmic/endoplasmic reticulum calcium ATPase 2	1201
vitamin e	Cardiac phospholamban	1199
glutathione	Caveolin-1	1183
proline	Ryanodine receptor 2	1179
vitamin e	Caveolin-1	1175
cell cycle proteins	Ryanodine receptor 2	1170
hydrogen peroxide	Natriuretic peptides A	1163
glutathione	Caveolin-3	1159
glutathione	Amyloid-beta precursor protein	1156
vitamin e	Caveolin-3	1151
nuclear proteins	Gap junction alpha-5 protein	1150
vitamin e	Amyloid-beta precursor protein	1148
superoxides	Natriuretic peptides A	1144
oxidoreductases	Dystrophin	1136
nuclear proteins	Sarcoplasmic/endoplasmic reticulum calcium ATPase 2	1128
nad	Dystrophin	1127
nuclear proteins	Cardiac phospholamban	1127
melatonin	Ryanodine receptor 2	1117
glutathione	Sodium/hydrogen exchanger 1	1116
glutathione	Calmodulin-1	1115
lipid peroxides	Dystrophin	1114
glutathione	Protein kinase C alpha type	1114
membrane glycoproteins	Natriuretic peptides A	1110
vitamin e	Sodium/hydrogen exchanger 1	1108
vitamin e	Calmodulin-1	1107
vitamin e	Protein kinase C alpha type	1106
ascorbic acid	Natriuretic peptides A	1104
nuclear proteins	Caveolin-1	1103
glutathione	Calreticulin	1097
vitamin e	Calreticulin	1091
glutathione	Annexin A6	1087
nuclear proteins	Caveolin-3	1079
vitamin e	Annexin A6	1079
glutathione	cAMP-dependent protein kinase catalytic subunit alpha	1077
nuclear proteins	Amyloid-beta precursor protein	1076
hydrogen peroxide	Gap junction alpha-5 protein	1073
vitamin e	cAMP-dependent protein kinase catalytic subunit alpha	1069
catalase	Natriuretic peptides A	1069
fatty acids, unsaturated	Natriuretic peptides A	1067
glutathione	Triadin	1067
vitamin e	Triadin	1059
glutathione	Junctophilin-2	1059
glutathione	Calsequestrin-2	1056
proline	Dystrophin	1055
superoxides	Gap junction alpha-5 protein	1054
vitamin e	Junctophilin-2	1051
glutathione	Kv channel-interacting protein 2	1051
hydrogen peroxide	Sarcoplasmic/endoplasmic reticulum calcium ATPase 2	1048
vitamin e	Calsequestrin-2	1048
hydrogen peroxide	Cardiac phospholamban	1046
glutathione	Gap junction gamma-1 protein	1044
cysteine	Ryanodine receptor 2	1043
vitamin e	Kv channel-interacting protein 2	1043
cell cycle proteins	Dystrophin	1042
vitamin e	Gap junction gamma-1 protein	1036
nuclear proteins	Sodium/hydrogen exchanger 1	1036
nuclear proteins	Calmodulin-1	1035
nuclear proteins	Protein kinase C alpha type	1034
glutathione	Ankyrin-2	1034
glutathione	14-3-3 protein epsilon	1034
glutathione	Extracellular calcium-sensing receptor	1032
glutathione	Calcium/calmodulin-dependent protein kinase type II subunit delta	1031
superoxides	Sarcoplasmic/endoplasmic reticulum calcium ATPase 2	1029
glutathione peroxidase	Natriuretic peptides A	1028
glutathione	Endoplasmic reticulum chaperone BiP	1028
superoxides	Cardiac phospholamban	1028
vitamin e	Ankyrin-2	1026
vitamin e	14-3-3 protein epsilon	1026
glutathione	Presenilin-1	1025
glutathione	P2X purinoceptor 3	1024
hydrogen peroxide	Caveolin-1	1024
vitamin e	Extracellular calcium-sensing receptor	1024
vitamin e	Calcium/calmodulin-dependent protein kinase type II subunit delta	1023
glutathione	Inositol 1,4,5-trisphosphate receptor type 2	1022
glutathione	Ryanodine receptor 1	1021
membrane glycoproteins	Gap junction alpha-5 protein	1020
vitamin e	Endoplasmic reticulum chaperone BiP	1020
nuclear proteins	Calreticulin	1019
vitamin e	Presenilin-1	1017
vitamin e	P2X purinoceptor 3	1016
glutathione	Polycystin-1	1015
ascorbic acid	Gap junction alpha-5 protein	1014
glutathione	Alpha-actinin-2	1014
vitamin e	Inositol 1,4,5-trisphosphate receptor type 2	1014
glutathione	Syntaxin-1A	1013
vitamin e	Ryanodine receptor 1	1013
glutathione	Stromal interaction molecule 1	1010
vitamin e	Polycystin-1	1008
glutathione	Presenilin-2	1007
vitamin e	Alpha-actinin-2	1006
nuclear proteins	Annexin A6	1006
glutathione	Gap junction alpha-4 protein	1005
vitamin e	Syntaxin-1A	1005
glutathione	Annexin A2	1004
vitamin a	Ryanodine receptor 2	1004
glutathione	Sorcin	1003
glutathione	cGMP-dependent protein kinase 1	1002
vitamin e	Stromal interaction molecule 1	1002
glutathione	Troponin C, slow skeletal and cardiac muscles	1002
glutathione	Calcium-activated potassium channel subunit alpha-1	999
vitamin e	Presenilin-2	999
superoxides	Caveolin-1	999
glutathione	Sodium channel protein type 5 subunit alpha	999
hydrogen peroxide	Caveolin-3	999
hydrogen peroxide	Amyloid-beta precursor protein	997
vitamin e	Gap junction alpha-4 protein	997
nuclear proteins	cAMP-dependent protein kinase catalytic subunit alpha	997
vitamin e	Sorcin	996
vitamin e	Annexin A2	996
membrane glycoproteins	Sarcoplasmic/endoplasmic reticulum calcium ATPase 2	995
glutathione	Sarcoplasmic/endoplasmic reticulum calcium ATPase 1	995
glutathione	Sodium/calcium exchanger 1	995
vitamin e	cGMP-dependent protein kinase 1	994
melatonin	Dystrophin	994
vitamin e	Troponin C, slow skeletal and cardiac muscles	994
membrane glycoproteins	Cardiac phospholamban	994
glutathione	Serine/threonine-protein kinase Sgk1	994
glutathione	Protein phosphatase 3 catalytic subunit alpha	993
glutathione	Voltage-dependent anion-selective channel protein 1	993
glutathione	Myc box-dependent-interacting protein 1	992
glutathione	Transient receptor potential cation channel subfamily M member 4	992
vitamin e	Sodium channel protein type 5 subunit alpha	991
vitamin e	Calcium-activated potassium channel subunit alpha-1	991
ascorbic acid	Sarcoplasmic/endoplasmic reticulum calcium ATPase 2	991
glutathione	Alpha-actinin-1	991
glutathione	Voltage-dependent L-type calcium channel subunit beta-2	989
glutathione	Polycystin-2	989
ascorbic acid	Cardiac phospholamban	989
glutathione	Transient receptor potential cation channel subfamily V member 1	988
glutathione	Calcium and integrin-binding protein 1	987
glutathione	Protein diaphanous homolog 1	987
vitamin e	Sarcoplasmic/endoplasmic reticulum calcium ATPase 1	987
vitamin e	Sodium/calcium exchanger 1	987
nuclear proteins	Triadin	986
vitamin e	Serine/threonine-protein kinase Sgk1	986
glutathione	Glutathione S-transferase omega-1	986
vitamin e	Voltage-dependent anion-selective channel protein 1	985
glutathione	Plasma membrane calcium-transporting ATPase 4	985
vitamin e	Protein phosphatase 3 catalytic subunit alpha	985
glutathione	Plasma membrane calcium-transporting ATPase 1	985
glutathione	Voltage-dependent calcium channel subunit alpha-2/delta-2	984
vitamin e	Myc box-dependent-interacting protein 1	984
vitamin e	Transient receptor potential cation channel subfamily M member 4	984
glutathione	Voltage-dependent L-type calcium channel subunit alpha-1C	983
vitamin e	Alpha-actinin-1	983
glutathione	Peptidyl-prolyl cis-trans isomerase FKBP1B	983
glutathione	A-kinase anchor protein 6	983
glutathione	Voltage-dependent L-type calcium channel subunit alpha-1D	982
glutathione	Voltage-dependent calcium channel gamma-4 subunit	982
glutathione	Voltage-dependent L-type calcium channel subunit beta-1	982
glutathione	Glutamate receptor ionotropic, NMDA 2C	982
glutathione	Mitochondrial proton/calcium exchanger protein	981
glutathione	Gap junction alpha-3 protein	981
glutathione	Voltage-dependent calcium channel gamma-8 subunit	981
vitamin e	Voltage-dependent L-type calcium channel subunit beta-2	981
vitamin e	Polycystin-2	981
glutathione	Calcium release-activated calcium channel protein 1	981
vitamin e	Transient receptor potential cation channel subfamily V member 1	980
vitamin e	Glutathione S-transferase omega-1	980
glutathione	Short transient receptor potential channel 4	980
glutathione	Aspartyl/asparaginyl beta-hydroxylase	980
superoxides	Caveolin-3	980
vitamin e	Protein diaphanous homolog 1	979
catalase	Gap junction alpha-5 protein	979
glutathione	Transient receptor potential cation channel subfamily M member 2	979
vitamin e	Calcium and integrin-binding protein 1	979
glutathione	Bcl-2 homologous antagonist/killer	979
fatty acids, unsaturated	Gap junction alpha-5 protein	978
nuclear proteins	Junctophilin-2	978
glutathione	Potassium channel subfamily K member 3	978
glutathione	Potassium voltage-gated channel subfamily A member 5	978
glutathione	Gap junction alpha-10 protein	978
glutathione	cAMP-specific 3',5'-cyclic phosphodiesterase 4D	977
superoxides	Amyloid-beta precursor protein	977
glutathione	Galanin receptor type 2	977
vitamin e	Plasma membrane calcium-transporting ATPase 4	977
glutathione	Voltage-dependent T-type calcium channel subunit alpha-1H	977
glutathione	Voltage-dependent T-type calcium channel subunit alpha-1G	977
vitamin e	Plasma membrane calcium-transporting ATPase 1	977
glutathione	Potassium voltage-gated channel subfamily B member 1	977
glutathione	Calcium-activated potassium channel subunit beta-3	977
glutathione	Chloride intracellular channel protein 2	977
glutathione	Calcium-activated potassium channel subunit beta-2	977
glutathione	Gap junction gamma-3 protein	977
vitamin e	Voltage-dependent calcium channel subunit alpha-2/delta-2	976
glutathione	Annexin A7	976
nuclear proteins	Calsequestrin-2	976
vitamin e	Voltage-dependent L-type calcium channel subunit alpha-1C	975
glutathione	Calmodulin-2	975
glutathione	Mitochondrial sodium/calcium exchanger protein	975
vitamin e	A-kinase anchor protein 6	975
vitamin e	Peptidyl-prolyl cis-trans isomerase FKBP1B	975
glutathione	Reticulocalbin-1	975
glutathione	Calcineurin B homologous protein 1	975
glutathione	Sarcoplasmic reticulum histidine-rich calcium-binding protein	975
glutathione	Gap junction delta-4 protein	975
glutathione	Calcium uniporter regulatory subunit MCUb, mitochondrial	974
vitamin e	Voltage-dependent L-type calcium channel subunit beta-1	974
glutathione	Voltage-dependent calcium channel gamma-6 subunit	974
vitamin e	Glutamate receptor ionotropic, NMDA 2C	974
glutathione	Calcium and integrin-binding family member 2	974
vitamin e	Voltage-dependent L-type calcium channel subunit alpha-1D	974
glutathione	Leucine-rich repeat serine/threonine-protein kinase 2	974
vitamin e	Voltage-dependent calcium channel gamma-4 subunit	974
glutathione	Voltage-dependent calcium channel gamma-7 subunit	974
glutathione	Protein kinase C and casein kinase substrate in neurons protein 3	973
glutathione	Protein tweety homolog 3	973
glutathione	Serine/threonine-protein kinase WNK3	973
glutathione	Calcium uptake protein 1, mitochondrial	973
vitamin e	Calcium release-activated calcium channel protein 1	973
vitamin e	Mitochondrial proton/calcium exchanger protein	973
glutathione	Protein tweety homolog 2	973
glutathione	Calcium uniporter protein, mitochondrial	973
glutathione	Calcium uptake protein 2, mitochondrial	973
glutathione	Phosphofurin acidic cluster sorting protein 2	973
glutathione	Junctophilin-1	973
vitamin e	Voltage-dependent calcium channel gamma-8 subunit	973
glutathione	Two pore channel protein 1	973
glutathione	Essential MCU regulator, mitochondrial	973
glutathione	Serine/threonine-protein kinase Sgk3	973
vitamin e	Gap junction alpha-3 protein	973
glutathione	Calcium uptake protein 3, mitochondrial	973
glutathione	EH domain-containing protein 3	972
glutathione	Selenoprotein N	972
glutathione	Alpha-1-syntrophin	972
glutathione	Calmodulin-3	972
vitamin e	Short transient receptor potential channel 4	972
vitamin e	Aspartyl/asparaginyl beta-hydroxylase	972
vitamin e	Transient receptor potential cation channel subfamily M member 2	971
glutathione	Beta-2-syntrophin	971
glutathione	Polycystin-2-like protein 1	971
membrane glycoproteins	Caveolin-1	971
vitamin e	Bcl-2 homologous antagonist/killer	971
beta carotene	Ryanodine receptor 2	970
nuclear proteins	Kv channel-interacting protein 2	970
vitamin e	Gap junction alpha-10 protein	970
glutathione	45 kDa calcium-binding protein	970
glutathione	Polycystin-1-like protein 2	970
glutathione	Voltage-dependent calcium channel subunit alpha-2/delta-1	970
glutathione	Calcyphosin	970
glutathione	Polycystin-1-like protein 3	970
glutathione	Mitochondrial calcium uniporter regulator 1	970
vitamin e	Potassium channel subfamily K member 3	970
vitamin e	Potassium voltage-gated channel subfamily A member 5	970
glutathione	Calcium load-activated calcium channel	970
vitamin e	Gap junction gamma-3 protein	969
vitamin e	Potassium voltage-gated channel subfamily B member 1	969
vitamin e	Calcium-activated potassium channel subunit beta-2	969
vitamin e	cAMP-specific 3',5'-cyclic phosphodiesterase 4D	969
vitamin e	Calcium-activated potassium channel subunit beta-3	969
vitamin e	Chloride intracellular channel protein 2	969
vitamin e	Galanin receptor type 2	969
vitamin e	Voltage-dependent T-type calcium channel subunit alpha-1H	969
vitamin e	Voltage-dependent T-type calcium channel subunit alpha-1G	969
vitamin e	Annexin A7	968
vitamin e	Sarcoplasmic reticulum histidine-rich calcium-binding protein	967
vitamin e	Gap junction delta-4 protein	967
carotenoids	Ryanodine receptor 2	967
vitamin e	Mitochondrial sodium/calcium exchanger protein	967
vitamin e	Reticulocalbin-1	967
vitamin e	Calmodulin-2	967
vitamin e	Calcineurin B homologous protein 1	967
vitamin e	Voltage-dependent calcium channel gamma-6 subunit	966
vitamin e	Voltage-dependent calcium channel gamma-7 subunit	966
vitamin e	Calcium and integrin-binding family member 2	966
vitamin e	Calcium uniporter regulatory subunit MCUb, mitochondrial	966
vitamin e	Leucine-rich repeat serine/threonine-protein kinase 2	966
vitamin e	Protein kinase C and casein kinase substrate in neurons protein 3	965
vitamin e	Phosphofurin acidic cluster sorting protein 2	965
vitamin e	Essential MCU regulator, mitochondrial	965
ascorbic acid	Caveolin-1	965
vitamin e	Protein tweety homolog 3	965
vitamin e	Protein tweety homolog 2	965
vitamin e	Junctophilin-1	965
vitamin e	Calcium uniporter protein, mitochondrial	965
vitamin e	Calcium uptake protein 2, mitochondrial	965
vitamin e	Calcium uptake protein 1, mitochondrial	965
vitamin e	Serine/threonine-protein kinase Sgk3	965
vitamin e	Two pore channel protein 1	965
vitamin e	Calcium uptake protein 3, mitochondrial	965
vitamin e	Serine/threonine-protein kinase WNK3	965
vitamin e	Calmodulin-3	964
vitamin e	Alpha-1-syntrophin	964
vitamin e	Selenoprotein N	964
vitamin e	EH domain-containing protein 3	964
nuclear proteins	Gap junction gamma-1 protein	963
vitamin e	Polycystin-2-like protein 1	963
vitamin e	Beta-2-syntrophin	963
vitamin e	Polycystin-1-like protein 3	962
vitamin e	Calcyphosin	962
vitamin e	Polycystin-1-like protein 2	962
vitamin e	Calcium load-activated calcium channel	962
vitamin e	45 kDa calcium-binding protein	962
vitamin e	Voltage-dependent calcium channel subunit alpha-2/delta-1	962
vitamin e	Mitochondrial calcium uniporter regulator 1	962
hydrogen peroxide	Sodium/hydrogen exchanger 1	957
hydrogen peroxide	Calmodulin-1	956
fatty acids, unsaturated	Sarcoplasmic/endoplasmic reticulum calcium ATPase 2	955
catalase	Sarcoplasmic/endoplasmic reticulum calcium ATPase 2	955
nuclear proteins	14-3-3 protein epsilon	954
hydrogen peroxide	Protein kinase C alpha type	954
nuclear proteins	Ankyrin-2	954
glutathione transferase	Ryanodine receptor 2	953
fatty acids, unsaturated	Cardiac phospholamban	953
nuclear proteins	Extracellular calcium-sensing receptor	952
catalase	Cardiac phospholamban	952
nuclear proteins	Calcium/calmodulin-dependent protein kinase type II subunit delta	951
nuclear proteins	Endoplasmic reticulum chaperone BiP	948
membrane glycoproteins	Caveolin-3	945
ozone	Ryanodine receptor 2	945
nuclear proteins	Presenilin-1	945
thioredoxins	Ryanodine receptor 2	944
hydroxyl radical	Ryanodine receptor 2	944
nuclear proteins	P2X purinoceptor 3	943
nuclear proteins	Inositol 1,4,5-trisphosphate receptor type 2	942
aldehydes	Ryanodine receptor 2	942
membrane glycoproteins	Amyloid-beta precursor protein	942
nuclear proteins	Ryanodine receptor 1	941
ascorbic acid	Caveolin-3	941
hydrogen peroxide	Calreticulin	940
ascorbic acid	Amyloid-beta precursor protein	938
glutathione peroxidase	Gap junction alpha-5 protein	938
superoxides	Calmodulin-1	937
superoxides	Sodium/hydrogen exchanger 1	936
nadp	Ryanodine receptor 2	936
superoxides	Protein kinase C alpha type	936
nuclear proteins	Polycystin-1	936
nuclear proteins	Alpha-actinin-2	934
manganese	Ryanodine receptor 2	933
nuclear proteins	Syntaxin-1A	933
nuclear proteins	Stromal interaction molecule 1	930
catalase	Caveolin-1	930
fatty acids, unsaturated	Caveolin-1	929
hydrogen peroxide	Annexin A6	928
nuclear proteins	Presenilin-2	927
nuclear proteins	Gap junction alpha-4 protein	925
nuclear proteins	Annexin A2	924
nuclear proteins	Sorcin	924
peroxynitrous acid	Ryanodine receptor 2	922
nuclear proteins	Troponin C, slow skeletal and cardiac muscles	922
nuclear proteins	cGMP-dependent protein kinase 1	922
superoxides	Calreticulin	920
nuclear proteins	Sodium channel protein type 5 subunit alpha	919
nuclear proteins	Calcium-activated potassium channel subunit alpha-1	919
hydrogen peroxide	cAMP-dependent protein kinase catalytic subunit alpha	918
cysteine	Dystrophin	917
nuclear proteins	Sodium/calcium exchanger 1	915
nuclear proteins	Sarcoplasmic/endoplasmic reticulum calcium ATPase 1	915
glutathione peroxidase	Sarcoplasmic/endoplasmic reticulum calcium ATPase 2	914
nuclear proteins	Protein phosphatase 3 catalytic subunit alpha	913
nuclear proteins	Voltage-dependent anion-selective channel protein 1	913
glutathione peroxidase	Cardiac phospholamban	913
nuclear proteins	Serine/threonine-protein kinase Sgk1	913
nuclear proteins	Transient receptor potential cation channel subfamily M member 4	912
nuclear proteins	Alpha-actinin-1	911
nuclear proteins	Voltage-dependent L-type calcium channel subunit beta-2	909
nuclear proteins	Polycystin-2	909
nuclear proteins	Glutathione S-transferase omega-1	908
nuclear proteins	Transient receptor potential cation channel subfamily V member 1	908
nitrogen dioxide	Ryanodine receptor 2	908
superoxides	Annexin A6	908
hydrogen peroxide	Triadin	908
nuclear proteins	Protein diaphanous homolog 1	907
catalase	Caveolin-3	906
nuclear proteins	Calcium and integrin-binding protein 1	905
fatty acids, unsaturated	Caveolin-3	905
nuclear proteins	Plasma membrane calcium-transporting ATPase 4	905
nuclear proteins	Plasma membrane calcium-transporting ATPase 1	905
nuclear proteins	Voltage-dependent calcium channel subunit alpha-2/delta-2	904
glutathione reductase	Ryanodine receptor 2	904
membrane glycoproteins	Sodium/hydrogen exchanger 1	904
nuclear proteins	A-kinase anchor protein 6	903
nuclear proteins	Peptidyl-prolyl cis-trans isomerase FKBP1B	903
catalase	Amyloid-beta precursor protein	903
nuclear proteins	Voltage-dependent L-type calcium channel subunit alpha-1C	903
membrane glycoproteins	Calmodulin-1	903
nuclear proteins	Voltage-dependent L-type calcium channel subunit beta-1	902
nuclear proteins	Voltage-dependent L-type calcium channel subunit alpha-1D	902
nuclear proteins	Myc box-dependent-interacting protein 1	902
fatty acids, unsaturated	Amyloid-beta precursor protein	902
membrane glycoproteins	Protein kinase C alpha type	902
nuclear proteins	Voltage-dependent calcium channel gamma-4 subunit	902
nuclear proteins	Glutamate receptor ionotropic, NMDA 2C	902
nuclear proteins	Voltage-dependent calcium channel gamma-8 subunit	901
nuclear proteins	Gap junction alpha-3 protein	901
nuclear proteins	Calcium release-activated calcium channel protein 1	901
nuclear proteins	Mitochondrial proton/calcium exchanger protein	901
nuclear proteins	Aspartyl/asparaginyl beta-hydroxylase	900
nuclear proteins	Short transient receptor potential channel 4	900
hydrogen peroxide	Junctophilin-2	900
superoxides	cAMP-dependent protein kinase catalytic subunit alpha	899
nuclear proteins	Bcl-2 homologous antagonist/killer	899
nuclear proteins	Transient receptor potential cation channel subfamily M member 2	899
ascorbic acid	Sodium/hydrogen exchanger 1	898
nuclear proteins	Gap junction alpha-10 protein	898
nuclear proteins	Potassium voltage-gated channel subfamily A member 5	898
nuclear proteins	Potassium channel subfamily K member 3	898
nuclear proteins	Voltage-dependent T-type calcium channel subunit alpha-1G	897
nuclear proteins	cAMP-specific 3',5'-cyclic phosphodiesterase 4D	897
hydrogen peroxide	Calsequestrin-2	897
nuclear proteins	Calcium-activated potassium channel subunit beta-3	897
nuclear proteins	Gap junction gamma-3 protein	897
nuclear proteins	Chloride intracellular channel protein 2	897
nuclear proteins	Galanin receptor type 2	897
nuclear proteins	Voltage-dependent T-type calcium channel subunit alpha-1H	897
ascorbic acid	Calmodulin-1	897
nuclear proteins	Potassium voltage-gated channel subfamily B member 1	897
nuclear proteins	Calcium-activated potassium channel subunit beta-2	897
nuclear proteins	Annexin A7	896
ascorbic acid	Protein kinase C alpha type	896
nuclear proteins	Reticulocalbin-1	895
nuclear proteins	Calcineurin B homologous protein 1	895
nuclear proteins	Mitochondrial sodium/calcium exchanger protein	895
nuclear proteins	Sarcoplasmic reticulum histidine-rich calcium-binding protein	895
nuclear proteins	Gap junction delta-4 protein	895
nuclear proteins	Calmodulin-2	895
nuclear proteins	Voltage-dependent calcium channel gamma-7 subunit	894
nuclear proteins	Calcium and integrin-binding family member 2	894
nuclear proteins	Calcium uniporter regulatory subunit MCUb, mitochondrial	894
nuclear proteins	Leucine-rich repeat serine/threonine-protein kinase 2	894
nuclear proteins	Voltage-dependent calcium channel gamma-6 subunit	894
nuclear proteins	Calcium uptake protein 1, mitochondrial	893
nuclear proteins	Protein tweety homolog 2	893
nuclear proteins	Two pore channel protein 1	893
nuclear proteins	Protein kinase C and casein kinase substrate in neurons protein 3	893
nuclear proteins	Phosphofurin acidic cluster sorting protein 2	893
nuclear proteins	Essential MCU regulator, mitochondrial	893
nuclear proteins	Calcium uptake protein 2, mitochondrial	893
nuclear proteins	Protein tweety homolog 3	893
nuclear proteins	Calcium uniporter protein, mitochondrial	893
nuclear proteins	Serine/threonine-protein kinase WNK3	893
nuclear proteins	Calcium uptake protein 3, mitochondrial	893
nuclear proteins	Junctophilin-1	893
nuclear proteins	Serine/threonine-protein kinase Sgk3	893
nuclear proteins	Calmodulin-3	892
nuclear proteins	EH domain-containing protein 3	892
nuclear proteins	Selenoprotein N	892
nuclear proteins	Alpha-1-syntrophin	892
hydrogen peroxide	Kv channel-interacting protein 2	891
nuclear proteins	Beta-2-syntrophin	891
nuclear proteins	Polycystin-2-like protein 1	891
nuclear proteins	Voltage-dependent calcium channel subunit alpha-2/delta-1	890
nuclear proteins	Calcyphosin	890
nuclear proteins	45 kDa calcium-binding protein	890
nuclear proteins	Mitochondrial calcium uniporter regulator 1	890
nuclear proteins	Polycystin-1-like protein 3	890
nuclear proteins	Polycystin-1-like protein 2	890
nuclear proteins	Calcium load-activated calcium channel	890
superoxides	Triadin	889
glutathione peroxidase	Caveolin-1	889
membrane glycoproteins	Calreticulin	886
hydrogen peroxide	Gap junction gamma-1 protein	885
ascorbic acid	Calreticulin	881
superoxides	Junctophilin-2	881
vitamin a	Dystrophin	879
superoxides	Calsequestrin-2	878
protein carbonylation	Ryanodine receptor 2	877
epoxy compounds	Ryanodine receptor 2	877
hydrogen peroxide	14-3-3 protein epsilon	875
hydrogen peroxide	Ankyrin-2	875
hydrogen peroxide	Extracellular calcium-sensing receptor	873
membrane glycoproteins	Annexin A6	873
superoxides	Kv channel-interacting protein 2	873
hydrogen peroxide	Calcium/calmodulin-dependent protein kinase type II subunit delta	872
glutathione disulfide	Ryanodine receptor 2	872
ascorbic acid	Annexin A6	869
hydrogen peroxide	Endoplasmic reticulum chaperone BiP	869
deoxyguanosine	Ryanodine receptor 2	867
superoxides	Gap junction gamma-1 protein	866
hydrogen peroxide	Presenilin-1	866
glutathione peroxidase	Caveolin-3	865
hydrogen peroxide	P2X purinoceptor 3	865
membrane glycoproteins	cAMP-dependent protein kinase catalytic subunit alpha	865
catalase	Sodium/hydrogen exchanger 1	863
glycolates	Ryanodine receptor 2	863
hydrogen peroxide	Inositol 1,4,5-trisphosphate receptor type 2	863
xanthine	Ryanodine receptor 2	862
catalase	Calmodulin-1	862
fatty acids, unsaturated	Sodium/hydrogen exchanger 1	862
hydrogen peroxide	Ryanodine receptor 1	862
glutathione peroxidase	Amyloid-beta precursor protein	862
catalase	Protein kinase C alpha type	861
fatty acids, unsaturated	Calmodulin-1	861
disulfides	Ryanodine receptor 2	861
fatty acids, unsaturated	Protein kinase C alpha type	860
ascorbic acid	cAMP-dependent protein kinase catalytic subunit alpha	859
hydrogen peroxide	Polycystin-1	857
superoxides	Ankyrin-2	856
superoxides	14-3-3 protein epsilon	856
membrane glycoproteins	Triadin	855
hydrogen peroxide	Alpha-actinin-2	855
hydrogen peroxide	Syntaxin-1A	854
guanine	Ryanodine receptor 2	854
superoxides	Extracellular calcium-sensing receptor	854
superoxides	Calcium/calmodulin-dependent protein kinase type II subunit delta	853
nad(p)h dehydrogenase (quinone)	Ryanodine receptor 2	852
hydrogen peroxide	Stromal interaction molecule 1	851
procollagen-proline dioxygenase	Ryanodine receptor 2	851
superoxides	Endoplasmic reticulum chaperone BiP	850
ascorbic acid	Triadin	849
antigens, neoplasm	Ryanodine receptor 2	849
hydrogen peroxide	Presenilin-2	848
superoxides	Presenilin-1	847
membrane glycoproteins	Junctophilin-2	847
superoxides	P2X purinoceptor 3	846
hydrogen peroxide	Gap junction alpha-4 protein	846
catalase	Calreticulin	846
beta carotene	Dystrophin	845
hydrogen peroxide	Sorcin	845
fatty acids, unsaturated	Calreticulin	845
membrane glycoproteins	Calsequestrin-2	844
hydrogen peroxide	Annexin A2	844
superoxides	Inositol 1,4,5-trisphosphate receptor type 2	844
superoxides	Ryanodine receptor 1	843
hydrogen peroxide	cGMP-dependent protein kinase 1	843
hydrogen peroxide	Troponin C, slow skeletal and cardiac muscles	842
carotenoids	Dystrophin	842
ascorbic acid	Junctophilin-2	841
hydrogen peroxide	Sodium channel protein type 5 subunit alpha	840
hydrogen peroxide	Calcium-activated potassium channel subunit alpha-1	840
membrane glycoproteins	Kv channel-interacting protein 2	839
ascorbic acid	Calsequestrin-2	838
superoxides	Polycystin-1	838
hydrogen peroxide	Sodium/calcium exchanger 1	836
superoxides	Alpha-actinin-2	836
hydrogen peroxide	Sarcoplasmic/endoplasmic reticulum calcium ATPase 1	836
superoxides	Syntaxin-1A	835
hydrogen peroxide	Serine/threonine-protein kinase Sgk1	835
hydrogen peroxide	Voltage-dependent anion-selective channel protein 1	834
catalase	Annexin A6	834
hydrogen peroxide	Protein phosphatase 3 catalytic subunit alpha	834
fatty acids, unsaturated	Annexin A6	833
hydrogen peroxide	Myc box-dependent-interacting protein 1	833
ascorbic acid	Kv channel-interacting protein 2	833
membrane glycoproteins	Gap junction gamma-1 protein	832
hydrogen peroxide	Alpha-actinin-1	832
superoxides	Stromal interaction molecule 1	832
hydrogen peroxide	Transient receptor potential cation channel subfamily M member 4	832
hydroxylation	Ryanodine receptor 2	831
hydrogen peroxide	Voltage-dependent L-type calcium channel subunit beta-2	830
hydrogen peroxide	Polycystin-2	830
oxidoreductases	Natriuretic peptides A	830
hydrogen peroxide	Transient receptor potential cation channel subfamily V member 1	829
superoxides	Presenilin-2	829
hydrogen peroxide	Glutathione S-transferase omega-1	829
glutathione transferase	Dystrophin	828
lycopene	Ryanodine receptor 2	828
hydrogen peroxide	Protein diaphanous homolog 1	828
superoxides	Gap junction alpha-4 protein	827
hydrogen peroxide	Calcium and integrin-binding protein 1	827
ascorbic acid	Gap junction gamma-1 protein	826
hydrogen peroxide	Plasma membrane calcium-transporting ATPase 4	826
hydrogen peroxide	Plasma membrane calcium-transporting ATPase 1	826
superoxides	Annexin A2	826
superoxides	Sorcin	826
hydrogen peroxide	Voltage-dependent calcium channel subunit alpha-2/delta-2	825
peroxiredoxins	Ryanodine receptor 2	825
hydrogen peroxide	A-kinase anchor protein 6	824
quinones	Ryanodine receptor 2	824
hydrogen peroxide	Voltage-dependent L-type calcium channel subunit alpha-1C	824
catalase	cAMP-dependent protein kinase catalytic subunit alpha	824
superoxides	Troponin C, slow skeletal and cardiac muscles	824
superoxides	cGMP-dependent protein kinase 1	824
fatty acids, unsaturated	cAMP-dependent protein kinase catalytic subunit alpha	823
hydrogen peroxide	Voltage-dependent L-type calcium channel subunit beta-1	823
hydrogen peroxide	Voltage-dependent calcium channel gamma-4 subunit	823
hydrogen peroxide	Peptidyl-prolyl cis-trans isomerase FKBP1B	823
hydrogen peroxide	Voltage-dependent L-type calcium channel subunit alpha-1D	823
hydrogen peroxide	Glutamate receptor ionotropic, NMDA 2C	823
glutathione peroxidase	Sodium/hydrogen exchanger 1	822
hydrogen peroxide	Voltage-dependent calcium channel gamma-8 subunit	822
membrane glycoproteins	Ankyrin-2	822
membrane glycoproteins	14-3-3 protein epsilon	822
hydrogen peroxide	Mitochondrial proton/calcium exchanger protein	822
hydrogen peroxide	Gap junction alpha-3 protein	822
hydrogen peroxide	Calcium release-activated calcium channel protein 1	822
hydrogen peroxide	Short transient receptor potential channel 4	821
glutathione peroxidase	Calmodulin-1	821
superoxides	Calcium-activated potassium channel subunit alpha-1	821
hydrogen peroxide	Aspartyl/asparaginyl beta-hydroxylase	821
nad	Natriuretic peptides A	821
superoxides	Sodium channel protein type 5 subunit alpha	821
ozone	Dystrophin	820
thioredoxins	Dystrophin	820
membrane glycoproteins	Extracellular calcium-sensing receptor	820
hydroxyl radical	Dystrophin	820
glutathione peroxidase	Protein kinase C alpha type	820
hydrogen peroxide	Bcl-2 homologous antagonist/killer	820
hydrogen peroxide	Gap junction alpha-10 protein	819
membrane glycoproteins	Calcium/calmodulin-dependent protein kinase type II subunit delta	819
hydrogen peroxide	Potassium channel subfamily K member 3	819
hydrogen peroxide	Potassium voltage-gated channel subfamily A member 5	819
tocopherols	Ryanodine receptor 2	819
hydrogen peroxide	Transient receptor potential cation channel subfamily M member 2	819
hydrogen peroxide	Calcium-activated potassium channel subunit beta-2	818
hydrogen peroxide	Chloride intracellular channel protein 2	818
hydrogen peroxide	Calcium-activated potassium channel subunit beta-3	818
hydrogen peroxide	Voltage-dependent T-type calcium channel subunit alpha-1G	818
hydrogen peroxide	Voltage-dependent T-type calcium channel subunit alpha-1H	818
hydrogen peroxide	Potassium voltage-gated channel subfamily B member 1	818
hydrogen peroxide	Gap junction gamma-3 protein	818
hydrogen peroxide	Galanin receptor type 2	818
hydrogen peroxide	cAMP-specific 3',5'-cyclic phosphodiesterase 4D	818
aldehydes	Dystrophin	818
superoxides	Sodium/calcium exchanger 1	817
hydrogen peroxide	Annexin A7	817
superoxides	Sarcoplasmic/endoplasmic reticulum calcium ATPase 1	817
ascorbic acid	Ankyrin-2	816
ascorbic acid	14-3-3 protein epsilon	816
membrane glycoproteins	Endoplasmic reticulum chaperone BiP	816
superoxides	Serine/threonine-protein kinase Sgk1	816
hydrogen peroxide	Gap junction delta-4 protein	816
hydrogen peroxide	Sarcoplasmic reticulum histidine-rich calcium-binding protein	816
hydrogen peroxide	Calcineurin B homologous protein 1	816
hydrogen peroxide	Mitochondrial sodium/calcium exchanger protein	816
hydrogen peroxide	Reticulocalbin-1	816
hydrogen peroxide	Calmodulin-2	816
superoxides	Voltage-dependent anion-selective channel protein 1	815
hydrogen peroxide	Voltage-dependent calcium channel gamma-7 subunit	815
hydrogen peroxide	Voltage-dependent calcium channel gamma-6 subunit	815
hydrogen peroxide	Calcium and integrin-binding family member 2	815
hydrogen peroxide	Calcium uniporter regulatory subunit MCUb, mitochondrial	815
hydrogen peroxide	Leucine-rich repeat serine/threonine-protein kinase 2	815
superoxides	Protein phosphatase 3 catalytic subunit alpha	815
hydrogen peroxide	Protein kinase C and casein kinase substrate in neurons protein 3	814
hydrogen peroxide	Calcium uniporter protein, mitochondrial	814
hydrogen peroxide	Calcium uptake protein 1, mitochondrial	814
superoxides	Transient receptor potential cation channel subfamily M member 4	814
ascorbic acid	Extracellular calcium-sensing receptor	814
hydrogen peroxide	Serine/threonine-protein kinase WNK3	814
hydrogen peroxide	Two pore channel protein 1	814
hydrogen peroxide	Protein tweety homolog 3	814
catalase	Triadin	814
hydrogen peroxide	Protein tweety homolog 2	814
hydrogen peroxide	Essential MCU regulator, mitochondrial	814
hydrogen peroxide	Phosphofurin acidic cluster sorting protein 2	814
hydrogen peroxide	Junctophilin-1	814
hydrogen peroxide	Calcium uptake protein 2, mitochondrial	814
superoxides	Myc box-dependent-interacting protein 1	814
hydrogen peroxide	Calcium uptake protein 3, mitochondrial	814
hydrogen peroxide	Serine/threonine-protein kinase Sgk3	814
hydrogen peroxide	EH domain-containing protein 3	813
superoxides	Alpha-actinin-1	813
ascorbic acid	Calcium/calmodulin-dependent protein kinase type II subunit delta	813
hydrogen peroxide	Selenoprotein N	813
fatty acids, unsaturated	Triadin	813
hydrogen peroxide	Alpha-1-syntrophin	813
membrane glycoproteins	Presenilin-1	813
hydrogen peroxide	Calmodulin-3	813
hydrogen peroxide	Polycystin-2-like protein 1	812
hydrogen peroxide	Beta-2-syntrophin	812
membrane glycoproteins	P2X purinoceptor 3	812
hydrogen peroxide	Calcyphosin	811
hydrogen peroxide	Mitochondrial calcium uniporter regulator 1	811
hydrogen peroxide	Calcium load-activated calcium channel	811
hydrogen peroxide	45 kDa calcium-binding protein	811
hydrogen peroxide	Voltage-dependent calcium channel subunit alpha-2/delta-1	811
glutathione s-transferase pi	Ryanodine receptor 2	811
superoxides	Polycystin-2	811
superoxides	Voltage-dependent L-type calcium channel subunit beta-2	811
nadp	Dystrophin	811
hydrogen peroxide	Polycystin-1-like protein 2	811
hydrogen peroxide	Polycystin-1-like protein 3	811
ascorbic acid	Endoplasmic reticulum chaperone BiP	810
superoxides	Transient receptor potential cation channel subfamily V member 1	810
superoxides	Glutathione S-transferase omega-1	810
membrane glycoproteins	Inositol 1,4,5-trisphosphate receptor type 2	810
membrane glycoproteins	Ryanodine receptor 1	809
flavin-adenine dinucleotide	Ryanodine receptor 2	809
superoxides	Calcium and integrin-binding protein 1	809
superoxides	Protein diaphanous homolog 1	809
glutamate-cysteine ligase	Ryanodine receptor 2	808
manganese	Dystrophin	808
lipid peroxides	Natriuretic peptides A	808
ascorbic acid	Presenilin-1	807
superoxides	Plasma membrane calcium-transporting ATPase 1	807
superoxides	Plasma membrane calcium-transporting ATPase 4	807
ascorbic acid	P2X purinoceptor 3	806
superoxides	Voltage-dependent calcium channel subunit alpha-2/delta-2	806
catalase	Junctophilin-2	806
fatty acids, unsaturated	Junctophilin-2	805
glutathione peroxidase	Calreticulin	805
cystine	Ryanodine receptor 2	805
superoxides	A-kinase anchor protein 6	805
superoxides	Voltage-dependent L-type calcium channel subunit alpha-1C	805
superoxides	Peptidyl-prolyl cis-trans isomerase FKBP1B	805
protein disulfide-isomerases	Ryanodine receptor 2	804
glutaredoxins	Ryanodine receptor 2	804
superoxides	Glutamate receptor ionotropic, NMDA 2C	804
superoxides	Voltage-dependent L-type calcium channel subunit beta-1	804
superoxides	Voltage-dependent calcium channel gamma-4 subunit	804
superoxides	Voltage-dependent L-type calcium channel subunit alpha-1D	804
membrane glycoproteins	Polycystin-1	804
ascorbic acid	Inositol 1,4,5-trisphosphate receptor type 2	804
superoxides	Calcium release-activated calcium channel protein 1	803
superoxides	Voltage-dependent calcium channel gamma-8 subunit	803
catalase	Calsequestrin-2	803
superoxides	Gap junction alpha-3 protein	803
superoxides	Mitochondrial proton/calcium exchanger protein	803
ascorbic acid	Ryanodine receptor 1	803
fatty acids, unsaturated	Calsequestrin-2	802
membrane glycoproteins	Alpha-actinin-2	802
superoxides	Aspartyl/asparaginyl beta-hydroxylase	802
superoxides	Short transient receptor potential channel 4	802
membrane glycoproteins	Syntaxin-1A	801
superoxides	Bcl-2 homologous antagonist/killer	801
superoxides	Transient receptor potential cation channel subfamily M member 2	801
lutein	Ryanodine receptor 2	800
superoxides	Potassium voltage-gated channel subfamily A member 5	800
superoxides	Potassium channel subfamily K member 3	800
superoxides	Gap junction alpha-10 protein	800
superoxides	cAMP-specific 3',5'-cyclic phosphodiesterase 4D	799
superoxides	Galanin receptor type 2	799
superoxides	Voltage-dependent T-type calcium channel subunit alpha-1G	799
superoxides	Potassium voltage-gated channel subfamily B member 1	799
superoxides	Voltage-dependent T-type calcium channel subunit alpha-1H	799
superoxides	Gap junction gamma-3 protein	799
superoxides	Calcium-activated potassium channel subunit beta-2	799
superoxides	Calcium-activated potassium channel subunit beta-3	799
superoxides	Chloride intracellular channel protein 2	799
superoxides	Annexin A7	798
ascorbic acid	Polycystin-1	798
catalase	Kv channel-interacting protein 2	798
fatty acids, unsaturated	Kv channel-interacting protein 2	797
superoxides	Gap junction delta-4 protein	797
superoxides	Reticulocalbin-1	797
superoxides	Mitochondrial sodium/calcium exchanger protein	797
superoxides	Calmodulin-2	797
peroxynitrous acid	Dystrophin	797
superoxides	Sarcoplasmic reticulum histidine-rich calcium-binding protein	797
superoxides	Calcineurin B homologous protein 1	797
superoxides	Calcium and integrin-binding family member 2	796
superoxides	Voltage-dependent calcium channel gamma-7 subunit	796
superoxides	Calcium uniporter regulatory subunit MCUb, mitochondrial	796
superoxides	Leucine-rich repeat serine/threonine-protein kinase 2	796
ascorbic acid	Alpha-actinin-2	796
superoxides	Voltage-dependent calcium channel gamma-6 subunit	796
superoxides	Calcium uniporter protein, mitochondrial	795
superoxides	Calcium uptake protein 3, mitochondrial	795
superoxides	Calcium uptake protein 1, mitochondrial	795
superoxides	Two pore channel protein 1	795
superoxides	Junctophilin-1	795
membrane glycoproteins	Presenilin-2	795
[truncated: 7,345 more rows]
