# Supplementary material for: Data-Driven Insights into the Association Between Oxidative Stress and Calcium-Regulating Proteins in Cardiovascular Disease
Source: Antioxidants (Basel). 2024 Nov 20;13(11):1420. doi: 10.3390/antiox13111420 (PMC11590986; doi:10.3390/antiox13111420)
Supplement: Supplementary file 1 [file antioxidants-13-01420-s001.zip › Suplementry materials_revised Nov-18-2024/Table S2_ Oxidative Stress MeSH Descriptors.xlsx.xlsx]

## Sheet: OS MeSH
m1.name
"superoxides"
"hydrogen peroxide"
"hydroxyl radical"
"singlet oxygen"
"lipid peroxides"
"epoxy compounds"
"ozone"
"nitric oxide"
"nitrogen dioxide"
"peroxynitrous acid"
"malondialdehyde"
"aldehydes"
"cysteine"
"homocysteine"
"glutathione"
"nad"
"nadp"
"flavin-adenine dinucleotide"
"cystine"
"glutathione disulfide"
"5,10-methylenetetrahydrofolate reductase (fadh2)"
"quinones"
"disulfides"
"fatty acids, unsaturated"
"proline"
"glycolates"
"uric acid"
"d-aspartic acid"
"xanthine"
"glutamate-cysteine ligase"
"nad(p)h dehydrogenase (quinone)"
"glutathione reductase"
"catalase"
"isoenzymes"
"glutathione transferase"
"glutathione s-transferase pi"
"glutathione peroxidase"
"superoxide dismutase"
"methionine sulfoxide reductases"
"thioredoxins"
"protein disulfide reductase (glutathione)"
"thioredoxin reductase 2"
"thioredoxin reductase 1"
"peroxiredoxins"
"peroxiredoxin iii"
"peroxiredoxin vi"
"glutaredoxins"
"procollagen-proline dioxygenase"
"oxidoreductases"
"mafk transcription factor"
"ribonucleoprotein, u5 small nuclear"
"nuclear proteins"
"cell cycle proteins"
"membrane proteins"
"carrier proteins"
"membrane glycoproteins"
"antigens, neoplasm"
"protein disulfide-isomerases"
"dna-binding proteins"
"vitamin e"
"tocopherols"
"tocotrienols"
"vitamin a"
"ascorbic acid"
"carotenoids"
"beta carotene"
"lutein"
"manganese"
"melatonin"
"zeaxanthins"
"lycopene"
"protein carbonylation"
"hydroxylation"
"deoxyguanosine"
"guanine"

## Sheet: OS MeSH Descriptors
Biological Events of Oxidative Stress	Molecular and Functional Categories	Molecule/Enzyme/Protein	MeSH Heading	MeSH tree numbers	All MeSH	Unique ID
Initiation of Oxidative Stress	Reactive Oxygen Species (ROS)	Superoxide (anion radical)	Superoxides	D01.248.497.158.685.750.850	D01.248.497.158.685.750.850D01.339.431.374.850D01.650.550.750.800D02.389.338.732
Initiation of Oxidative Stress	Reactive Oxygen Species (ROS)	Hydrogen Peroxide	Hydrogen Peroxide	D01.248.497.158.685.750.424	D01.248.497.158.685.750.424 D01.339.431.374.424 D01.650.550.750.400 D02.389.338.253
Initiation of Oxidative Stress	Reactive Oxygen Species (ROS)	Hydroxyl (radical)	Hydroxyl Radical	D01.045.250.357	D01.045.250.357D01.248.497.158.459.300D01.339.431.249
Initiation of Oxidative Stress	Reactive Oxygen Species (ROS)	singlet oxygen	Singlet Oxygen	D01.339.431.500	D01.339.431.500
Initiation of Oxidative Stress	Reactive Oxygen Species (ROS)	Lipid Peroxide radicals	Lipid Peroxides	D01.248.497.158.685.750.637	D01.248.497.158.685.750.637D01.339.431.374.637D01.650.550.750.600D02.389.338.450D10.440
Initiation of Oxidative Stress	Reactive Oxygen Species (ROS)	Epoxides	Epoxy Compounds	D02.355.291.411	D02.355.291.411
Initiation of Oxidative Stress	Reactive Oxygen Species (ROS)	Ozone	Ozone	D01.362.670.600	D01.362.670.600
Initiation of Oxidative Stress	Reactive Nitrogen Species (RNS)	Nitric oxide	Nitric Oxide	D01.339.387	D01.339.387 D01.625.550.500 D01.625.700.500 D01.650.550.587.600
Initiation of Oxidative Stress	Reactive Nitrogen Species (RNS)	Nitrogen dioxide	Nitrogen Dioxide	D01.362.635.600	D01.362.635.600 D01.625.550.525 D01.650.550.587.625
Initiation of Oxidative Stress	Reactive Nitrogen Species (RNS)	Peroxynitrite	Peroxynitrous Acid	D01.625.600.800	D01.625.600.800 D01.625.700.750
Initiation of Oxidative Stress	Reactive Aldehydes	Malondialdehyde (MDA)	Malondialdehyde	D02.047.700	D02.047.700
Initiation of Oxidative Stress	Reactive Aldehydes	Aldehydes	Aldehydes	D02.047	D02.047
Modulation of Oxidative Stress	Redox Metabolites	Cysteine	Cysteine	D02.886.030.230	D02.886.030.230D02.886.489.155D12.125.154.299D12.125.166.230
Modulation of Oxidative Stress	Redox Metabolites	homocysteine	Homocysteine	D02.886.030.498	D02.886.030.498 D12.125.166.498
Modulation of Oxidative Stress	Redox Metabolites	Glutathione (GSH)	Glutathione	D12.644.456.448	D12.644.456.448
Modulation of Oxidative Stress	Redox Metabolites	NAD+	NAD	D03.633.100.759.646.138.694	D03.633.100.759.646.138.694 D08.211.589 D13.695.667.138.694 D13.695.827.068.694
Modulation of Oxidative Stress	Redox Metabolites	NADP+	NADP	D03.633.100.759.646.138.749	D03.633.100.759.646.138.749 D08.211.625 D13.695.667.138.749 D13.695.827.068.749
Modulation of Oxidative Stress	Redox Metabolites	FAD	Flavin-Adenine Dinucleotide	D03.633.100.733.315.650.249	D03.633.100.733.315.650.249 D03.633.100.759.646.138.506 D03.633.300.507.650.249 D08.211.474.650.249 D13.695.667.138.506 D13.695.827.068.506 D23.767.405.650.249
Modulation of Oxidative Stress	Redox Metabolites	Cystine	Cystine	D01.248.497.158.874.390.369	D01.248.497.158.874.390.369 D01.875.350.850.150.369 D02.886.030.230.369 D02.886.520.150.087 D12.125.095.369 D12.125.119.369 D12.125.166.230.369
Modulation of Oxidative Stress	Redox Metabolites	Reduced Glutathione (GSSG, glutathione disulfide)	Glutathione Disulfide	D12.644.456.448.500	D12.644.456.448.500
Modulation of Oxidative Stress	Redox Metabolites	5,10-Methylenetetrahydrofolate Reductase (FADH2)	5,10-Methylenetetrahydrofolate Reductase (FADH2)	D08.811.682.550	D08.811.682.550
Modulation of Oxidative Stress	Redox Metabolites	Quinones	Quinones	D02.806	D02.806
Modulation of Oxidative Stress	Redox Metabolites	Disulfides	Disulfides	D01.248.497.158.874.390	D01.248.497.158.874.390
Modulation of Oxidative Stress	Redox Metabolites	Fatty acids	Fatty Acids, Unsaturated	D10.251.355	D10.251.355
Modulation of Oxidative Stress	Redox Metabolites	D-proline	Proline	D12.125.072.401.623	D12.125.072.401.623
Modulation of Oxidative Stress	Redox Metabolites	Glycolate	Glycolates	D02.241.081.018.386	D02.241.081.018.386 D02.241.511.316
Modulation of Oxidative Stress	Redox Metabolites	Uric acid	Uric Acid	D03.132.960.877	D03.132.960.877 D03.633.100.759.758.824.877
Modulation of Oxidative Stress	Redox Metabolites	D-aspartate	D-Aspartic Acid	D12.125.067.500.150	D12.125.067.500.150 D12.125.119.170.150
Modulation of Oxidative Stress	Redox Metabolites	Xanthine	Xanthine	D03.132.960.938	D03.132.960.938 D03.633.100.759.758.824.938
Modulation of Oxidative Stress	Antioxidant Enzymes	Glutamate-cysteine ligase catalytic subunit	Glutamate-Cysteine Ligase	D08.811.464.259.850.400	D08.811.464.259.850.400
Modulation of Oxidative Stress	Antioxidant Enzymes	NAD(P)H dehydrogenase [quinone] 1	NAD(P)H Dehydrogenase (Quinone)	D08.811.682.608.800.500	D08.811.682.608.800.500
Modulation of Oxidative Stress	Antioxidant Enzymes	Glutathione reductase, mitochondrial	Glutathione Reductase	D08.811.682.667.092	D08.811.682.667.092
Modulation of Oxidative Stress	Antioxidant Enzymes	Catalase	Catalase	D08.811.682.732.332	D08.811.682.732.332
Modulation of Oxidative Stress	Antioxidant Enzymes		Isoenzymes	D08.811.348	D08.811.348 D12.776.800.300
Modulation of Oxidative Stress	Antioxidant Enzymes	Glutathione S-transferase A1	Glutathione Transferase	D08.811.913.225.500	D08.811.913.225.500
Modulation of Oxidative Stress	Antioxidant Enzymes	Glutathione S-transferase P1	Glutathione S-Transferase pi	D08.811.913.225.500.500	D08.811.913.225.500.500
Modulation of Oxidative Stress	Antioxidant Enzymes	Glutathione peroxidase	Glutathione Peroxidase	D08.811.682.732.500	D08.811.682.732.500
Modulation of Oxidative Stress	Antioxidant Enzymes	Superoxide dismutase [Cu-Zn]	Superoxide Dismutase	D08.811.682.881	D08.811.682.881
Modulation of Oxidative Stress	Antioxidant Enzymes	Methionine-R-sulfoxide reductase B3	Methionine Sulfoxide Reductases	D08.811.682.730	D08.811.682.730 D12.776.864.100
Modulation of Oxidative Stress	Antioxidant Enzymes	Thioredoxin	Thioredoxins	D12.776.915	D12.776.915
Modulation of Oxidative Stress	Antioxidant Enzymes		Protein Disulfide Reductase (Glutathione)	D08.811.682.667.186	D08.811.682.667.186
Modulation of Oxidative Stress	Antioxidant Enzymes	Thioredoxin reductase 2, mitochondrial (EC 1.8.1.9) (Thioredoxin reductase TR3)	Thioredoxin Reductase 2	D08.811.682.667.750.750	D08.811.682.667.750.750
Modulation of Oxidative Stress	Antioxidant Enzymes	Thioredoxin reductase 1, cytoplasmic (TR) (EC 1.8.1.9) (Thioredoxin reductase TR1)	Thioredoxin Reductase 1	D08.811.682.667.750.500	D08.811.682.667.750.500
Modulation of Oxidative Stress	Antioxidant Enzymes	Peroxiredoxin-1 (EC 1.11.1.15) (Macrophage 23 kDa stress protein) (Osteoblast-specific factor 3) (OSF-3) (Thioredoxin peroxidase 2) (Thioredoxin-dependent peroxide reductase 2)	Peroxiredoxins	D08.811.682.732.850	D08.811.682.732.850
Modulation of Oxidative Stress	Antioxidant Enzymes	Thioredoxin-dependent peroxide reductase, mitochondrial (EC 1.11.1.15) (Antioxidant protein 1) (AOP-1) (PRX III) (Perioredoxin-3) (Protein MER5)	Peroxiredoxin III	D08.811.682.732.850.249	D08.811.682.732.850.249D12.776.575.812
Modulation of Oxidative Stress	Antioxidant Enzymes	Peroxiredoxin-6 (EC 1.11.1.15) (1-Cys peroxiredoxin) (1-Cys PRX) (Acidic calcium-independent phospholipase A2) (aiPLA2) (EC 3.1.1.4) (Antioxidant protein 2) (Non-selenium glutathione peroxidase) (NSGPx)	Peroxiredoxin VI	D08.811.277.352.100.680.750.937.300.500	D08.811.277.352.100.680.750.937.300.500D08.811.277.352.100.680.750.937.625.624D08.811.641.773D08.811.682.732.850.500
Modulation of Oxidative Stress	Antioxidant Enzymes	Glutaredoxin-1 (thioltransferase-1) (Ttase-1)	Glutaredoxins	D08.811.682.667.084	D08.811.682.667.084
Modulation of Oxidative Stress	Antioxidant Enzymes		Procollagen-Proline Dioxygenase	D08.811.682.690.416.617.750	D08.811.682.690.416.617.750D08.811.682.690.708.694.750
Modulation of Oxidative Stress	Antioxidant Enzymes		Oxidoreductases	D08.811.682	D08.811.682
Modulation of Oxidative Stress	Redox Regulating Proteins		MafK Transcription Factor	D12.776.260.108.500.500.750	D12.776.260.108.500.500.750 D12.776.260.108.656.750.750 D12.776.260.235.750.750.750 D12.776.930.127.500.500.750 D12.776.930.127.656.750.750 D12.776.930.216.750.750.750
Modulation of Oxidative Stress	Redox Regulating Proteins	Thioredoxin-like protein 4A	Ribonucleoprotein, U5 Small Nuclear	D12.776.157.725.500.875.620	D12.776.157.725.500.875.620D12.776.157.725.829.375D12.776.664.962.500.875.620D12.776.664.962.829.375
Modulation of Oxidative Stress	Redox Regulating Proteins	Thioredoxin-like protein 4B	Nuclear Proteins	D12.776.660	D12.776.660
Modulation of Oxidative Stress	Redox Regulating Proteins		Cell Cycle Proteins	D12.776.167	D12.776.167
Modulation of Oxidative Stress	Redox Regulating Proteins	Thioredoxin domain-containing protein 2 (Spermatid-specific thioredoxin-1) (Sptrx-1) (Thioredoxin-4)	Membrane Proteins	D12.776.543	D12.776.543
Modulation of Oxidative Stress	Redox Regulating Proteins	Thioredoxin domain-containing protein 11	Carrier Proteins	D12.776.157	D12.776.157
Modulation of Oxidative Stress	Redox Regulating Proteins	Thioredoxin-related transmembrane protein 4 (Thioredoxin domain-containing protein 13) (TMX4)	Membrane Glycoproteins	D12.776.395.550	D12.776.395.550D12.776.543.550
Modulation of Oxidative Stress	Redox Regulating Proteins	Thioredoxin domain-containing protein 16	Antigens, Neoplasm	D23.050.285	D23.050.285
Modulation of Oxidative Stress	Redox Regulating Proteins	Protein disulfide-isomerase (PDI) (EC 5.3.4.1) (Cellular thyroid hormone-binding protein) (Endoplasmic reticulum resident protein 59) (ER protein 59) (ERp59) (Prolyl 4-hydroxylase subunit beta) (p55)	Protein Disulfide-Isomerases	D08.811.399.475.800.550	D08.811.399.475.800.550
Modulation of Oxidative Stress	Redox Regulating Proteins	Selenoprotein H (SelH)	DNA-Binding Proteins	D12.776.260	D12.776.260
Modulation of Oxidative Stress	Antioxidants	vitamin E (alpha tocopherol)	Vitamin E	D03.383.663.283.909	D03.383.663.283.909 D03.633.100.150.909
Modulation of Oxidative Stress	Antioxidants	tocopherol	Tocopherols	D03.383.663.283.909.750	D03.383.663.283.909.750D03.633.100.150.909.750
Modulation of Oxidative Stress	Antioxidants	tocotrienol	Tocotrienols	D03.383.663.283.909.875	D03.383.663.283.909.875D03.633.100.150.909.875
Modulation of Oxidative Stress	Antioxidants	vitamin A (retinol)	Vitamin A	D02.455.326.271.665.202.495.818	D02.455.326.271.665.202.495.818D02.455.426.392.368.367.379.249.700.860D02.455.849.131.495.818D02.455.849.291.925D23.767.261.700.860
Modulation of Oxidative Stress	Antioxidants	vitamin C (ascorbic acid)	Ascorbic Acid	D02.241.081.844.107	D02.241.081.844.107D02.241.511.902.107D09.811.100
Modulation of Oxidative Stress	Antioxidants	carotene (many subforms: alpha, beta, zeta)	Carotenoids	D02.455.326.271.665.202	D02.455.326.271.665.202D02.455.426.392.368.367.379.249D02.455.849.131D23.767.261
Modulation of Oxidative Stress	Antioxidants	beta carotene	beta Carotene	D02.455.326.271.665.202.123	D02.455.326.271.665.202.123D02.455.426.392.368.367.379.249.050D02.455.849.131.123D23.767.261.050
Modulation of Oxidative Stress	Antioxidants	lutein	Lutein	D02.455.326.271.665.202.868.500	D02.455.326.271.665.202.868.500 D02.455.426.392.368.367.379.249.887.500 D02.455.849.131.868.500 D23.767.261.887.500
Modulation of Oxidative Stress	Antioxidants	manganese	Manganese	D01.268.556.484	D01.268.556.484D01.268.956.374D01.552.544.484
Modulation of Oxidative Stress	Antioxidants	melatonin	Melatonin	D03.633.100.473.914.481	D03.633.100.473.914.481D06.472.506
Modulation of Oxidative Stress	Antioxidants	zeaxanthin	Zeaxanthins	D02.455.326.271.665.202.868.750	D02.455.326.271.665.202.868.750 D02.455.426.392.368.367.379.249.887.750 D02.455.849.131.868.750 D23.767.261.887.750
Modulation of Oxidative Stress	Antioxidants	lycopene	Lycopene	D02.455.326.271.665.202.216	D02.455.326.271.665.202.216 D02.455.426.392.368.367.379.249.213 D02.455.849.131.216 D23.767.261.375
Outcomes of Oxidative Stress	Protein Oxidation (O-PTMs)	Carbonylation	Protein Carbonylation	G02.111.660.871.790.600.350	G02.111.660.871.790.600.350G02.111.691.600.350G03.673.690G03.734.871.790.600.350G05.308.670.600.350G07.775.750.750
Outcomes of Oxidative Stress	Protein Oxidation (O-PTMs)	Hydroxylation	Hydroxylation	G02.111.385	G02.111.385 G02.607.348 G03.425
Outcomes of Oxidative Stress	Lipid Peroxidation Products	4-hydroxy-2-nonenal (4-HNE)	Aldehydes	D02.047	D02.047
Outcomes of Oxidative Stress	Lipid Peroxidation Products	Malondialdehyde (MDA)	Malondialdehyde	D02.047.700	D02.047.700
Outcomes of Oxidative Stress	Oxidative DNA Damage	8-oxodG	Deoxyguanosine	D03.633.100.759.590.454.240	D03.633.100.759.590.454.240D13.570.230.360D13.570.583.454.240
Outcomes of Oxidative Stress	Nitrative DNA Damage	8-nitroguanine	Guanine	D03.633.100.759.758.399.454	D03.633.100.759.758.399.454
