# Supplementary material for: Data-Driven Insights into the Association Between Oxidative Stress and Calcium-Regulating Proteins in Cardiovascular Disease
Source: Antioxidants (Basel). 2024 Nov 20;13(11):1420. doi: 10.3390/antiox13111420 (PMC11590986; doi:10.3390/antiox13111420)
Supplement: Supplementary file 1 [file antioxidants-13-01420-s001.zip › Suplementry materials_revised Nov-18-2024/Table S4_Ca-OS-CVD interface.xlsx]

## Sheet: Sheet 1 - Table S4_Ca-OS-CVD in
Table S4_Ca-OS-CVD interface
p.name	p.UID	p.ARR	p.CCS	p.IHD	p.VOO	p.OHD	p.CM	p.CHD	p.VD	count(distinct(d.PMID))	count(distinct(m.name))	collect(distinct(m.name))
"Gap junction alpha-1 protein"	"P17302"	0.143417	0.0802223	0.0814071	0.0164991	0.0785863	0.0967488	0.0887626	0.0128899	81	25	["melatonin", "superoxide dismutase", "membrane proteins", "glutathione peroxidase", "malondialdehyde", "carrier proteins", "dna-binding proteins", "hydrogen peroxide", "nuclear proteins", "proline", "superoxides", "nitric oxide", "cysteine", "cell cycle proteins", "ascorbic acid", "glutathione", "homocysteine", "nad", "isoenzymes", "protein carbonylation", "quinones", "thioredoxins", "membrane g…
"Gap junction alpha-5 protein"	"P36382"	0.136298	0.0402664	0.0241047	0.000285592	0.00577372	0.0200767	0.027078	0.00195697	11	9	["cell cycle proteins", "antigens, neoplasm", "homocysteine", "membrane proteins", "isoenzymes", "carrier proteins", "dna-binding proteins", "nuclear proteins", "nitric oxide"]
"Gap junction gamma-1 protein"	"P36383"	0.0354875	0.017212	0.00579644	0	0.00103122	0.00238321	0.000427526	0.000337512	3	4	["membrane proteins", "nuclear proteins", "homocysteine", "nitric oxide"]
"Calcium-activated potassium channel subunit alpha-1"	"Q12791"	0.000668821	0	0.00628678	0	4.69942e-05	0.00647149	0	0.00143594	1	1	["nitric oxide"]
"Kv channel-interacting protein 2"	"Q9NS61"	0.0367488	0.0112935	0.000720288	0	0.0161764	0.0219355	0.000130881	0	5	6	["hydrogen peroxide", "dna-binding proteins", "membrane proteins", "carrier proteins", "nuclear proteins", "thioredoxins"]
"Transient receptor potential cation channel subfamily M member 4"	"Q8TD43"	0.0038692	0.00287038	0.00175604	0	0.00193761	0.00251665	0	0	1	1	["hydrogen peroxide"]
"Transient receptor potential cation channel subfamily M member 2"	"O94759"	4.98363e-05	0	3.68221e-05	0	0	3.41517e-05	0	0	2	2	["nadp", "hydrogen peroxide"]
"Sodium channel protein type 5 subunit alpha"	"Q14524"	0.000876528	0.00187533	3.63837e-05	0	0	0	0	0	1	1	["cysteine"]
"Ryanodine receptor 2"	"Q92736"	0.16307	0.175464	0.0222569	0.000654885	0.0819583	0.0776835	0.0282652	0.0120121	60	22	["membrane proteins", "carrier proteins", "glutathione disulfide", "glutathione", "melatonin", "dna-binding proteins", "isoenzymes", "quinones", "superoxides", "membrane glycoproteins", "oxidoreductases", "glutaredoxins", "thioredoxins", "superoxide dismutase", "protein carbonylation", "nuclear proteins", "hydrogen peroxide", "proline", "nitric oxide", "malondialdehyde", "aldehydes", "hydroxyl ra…
"Ryanodine receptor 1"	"P21817"	0.0069343	0.00239778	3.41693e-05	0	4.56412e-05	0.0123507	0	0.00224257	4	5	["cysteine", "carrier proteins", "dna-binding proteins", "membrane proteins", "nadp"]
"Polycystin-2"	"Q13563"	0.00272968	9.55995e-05	0.00316142	0	0.00740546	0.00951156	0.0256687	0.000113149	2	2	["carrier proteins", "membrane proteins"]
"Triadin"	"Q13061"	0.0700316	0.0693847	0.000614113	0	0.0168416	0.0117866	0	0.00152431	42	5	["carrier proteins", "nitric oxide", "membrane proteins", "nuclear proteins", "cell cycle proteins"]
"Calmodulin-2"	"P0DP24"	0.000153925	0.000332791	0.000180818	0	0.00045259	3.38786e-05	0.00016198	0	1	1	["cell cycle proteins"]
"Presenilin-1"	"P49768"	0	0	3.64194e-05	0	0.00140058	0.000705749	0.0001615	0	1	2	["melatonin", "membrane proteins"]
"Presenilin-2"	"P49810"	0	0	0	0	0.00150526	0.000314314	0.000161972	0	1	2	["melatonin", "membrane proteins"]
"Syntaxin-1A"	"Q16623"	0	0	0.000182197	0	0	3.41369e-05	0	0	1	1	["dna-binding proteins"]
"Sorcin"	"P30626"	0.000152351	0	0.000178969	0	0.000447962	0.00379483	0	0.000126471	2	2	["glutathione", "membrane proteins"]
"P2X purinoceptor 3"	"P56373"	4.59084e-05	0.000100252	0.0202021	0.000484739	0.00204761	0.00317817	0	0.000584189	3	5	["carrier proteins", "nuclear proteins", "dna-binding proteins", "membrane proteins", "cell cycle proteins"]
"Troponin I, cardiac muscle"	"P19429"	0.0400122	0.010888	0.137778	0.030818	0.0751631	0.110264	0.0394544	0.0859803	300	34	["isoenzymes", "malondialdehyde", "superoxide dismutase", "nitric oxide", "uric acid", "nadp", "nad", "carrier proteins", "melatonin", "catalase", "glutathione peroxidase", "glutathione", "hydrogen peroxide", "nuclear proteins", "vitamin e", "protein carbonylation", "nad(p)h dehydrogenase (quinone)", "hydroxyl radical", "ascorbic acid", "glutathione reductase", "dna-binding proteins", "cell cycle…
"Cardiac phospholamban"	"P26678"	0.0094182	0.000615959	0.0368627	0.000328184	0.0721548	0.0877234	0	8.03337e-05	26	13	["membrane proteins", "nitric oxide", "quinones", "hydrogen peroxide", "thioredoxins", "isoenzymes", "catalase", "carrier proteins", "superoxide dismutase", "superoxides", "malondialdehyde", "hydroxyl radical", "membrane glycoproteins"]
"Glutathione S-transferase omega-1"	"P78417"	4.977e-05	0	0	0	4.91193e-05	3.41063e-05	0	0.000128637	3	7	["glutathione", "glutathione disulfide", "glutathione peroxidase", "membrane proteins", "glutathione transferase", "glutathione reductase", "nadp"]
"Nitric oxide synthase 3"	"P29474"	0.0271155	0.00290888	0.132868	0.020582	0.121524	0.127516	0.0607212	0.0358674	613	40	["superoxide dismutase", "nitric oxide", "superoxides", "glutathione", "aldehydes", "ozone", "carrier proteins", "membrane proteins", "procollagen-proline dioxygenase", "glutathione peroxidase", "lipid peroxides", "malondialdehyde", "peroxynitrous acid", "catalase", "hydroxyl radical", "membrane glycoproteins", "nad(p)h dehydrogenase (quinone)", "homocysteine", "hydrogen peroxide", "isoenzymes", …
"Sodium/calcium exchanger 1"	"P32418"	0.000563358	0.000517928	0.00113165	0	0.00265772	0.00235601	0	0	1	1	["membrane proteins"]
"Sodium/hydrogen exchanger 1"	"P19634"	4.31511e-05	0	0.00917014	0	0.0279843	0.0198214	0	0	10	6	["malondialdehyde", "carrier proteins", "superoxides", "membrane proteins", "nad", "flavin-adenine dinucleotide"]
"Alpha-1-syntrophin"	"Q13424"	4.9827e-05	0.000108809	0	0	0	0	0	0	1	1	["membrane proteins"]
"Voltage-dependent anion-selective channel protein 1"	"P21796"	0	0	0.000336716	0	0.000242174	0.00125492	0	0	1	2	["isoenzymes", "carrier proteins"]
"Short transient receptor potential channel 4"	"Q9UBN4"	0	0	0	0	0.00186751	0	0	0	1	1	["carrier proteins"]
"Selenoprotein N"	"Q9NZV5"	0	0	0	0	0	0.000169593	0	0	1	1	["methionine sulfoxide reductases"]
"Natriuretic peptides A"	"P01160"	0.0628323	0.000311322	0.0325179	0.00485874	0.0271034	0.112999	0.0147223	0.0290166	12	8	["fatty acids, unsaturated", "peroxiredoxins", "guanine", "nuclear proteins", "uric acid", "carrier proteins", "nitric oxide", "isoenzymes"]
"Myc box-dependent-interacting protein 1"	"O00499"	0.00149062	0.000102416	0.000305758	0	0.00147256	0.0163098	0.000153663	0	13	3	["nuclear proteins", "membrane proteins", "carrier proteins"]
"Extracellular calcium-sensing receptor"	"P41180"	0.00265213	0	0.0333303	0.0129609	0.0306116	0.0388187	0	0.00331615	4	4	["carrier proteins", "malondialdehyde", "superoxide dismutase", "nitric oxide"]
"Peptidyl-prolyl cis-trans isomerase FKBP1B"	"P68106"	4.98607e-05	0	0	0	0	3.41684e-05	0	0	1	1	["hydrogen peroxide"]
"Dystrophin"	"P11532"	0.0620961	0.0344522	0.0161968	0	0.172242	0.18947	0.00381256	0.00311945	89	13	["membrane glycoproteins", "nitric oxide", "membrane proteins", "carrier proteins", "protein carbonylation", "dna-binding proteins", "peroxiredoxins", "cell cycle proteins", "isoenzymes", "nuclear proteins", "cysteine", "glutathione", "superoxide dismutase"]
"Ankyrin-2"	"Q01484"	0.0513915	0.0155788	0.00114486	0	0.000501086	0.00684544	0.00158677	0	5	3	["carrier proteins", "membrane proteins", "proline"]
"Caveolin-1"	"Q03135"	0.0206723	0	0.0302754	0.00169007	0.0517716	0.0388885	0.0179823	0.00301219	31	8	["nitric oxide", "superoxides", "peroxynitrous acid", "isoenzymes", "membrane proteins", "tocotrienols", "dna-binding proteins", "protein disulfide-isomerases"]
"Caveolin-3"	"P56539"	0.0294228	0.0229779	0.0647368	0	0.0494998	0.104663	8.53804e-05	0.00393738	35	11	["nitric oxide", "carrier proteins", "membrane proteins", "superoxides", "peroxynitrous acid", "isoenzymes", "membrane glycoproteins", "melatonin", "vitamin a", "homocysteine", "hydrogen peroxide"]
"Calsequestrin-2"	"O14958"	0.0495384	0.0589262	0.0032921	0	0.0215449	0.0131071	0.00153913	0.00210611	6	4	["membrane proteins", "dna-binding proteins", "carrier proteins", "cell cycle proteins"]
"Sarcoplasmic/endoplasmic reticulum calcium ATPase 2"	"P16615"	0.00837584	0.00174106	0.0211039	0.00649769	0.046567	0.0691244	0.00162734	0.00162824	36	21	["isoenzymes", "epoxy compounds", "protein carbonylation", "malondialdehyde", "aldehydes", "membrane glycoproteins", "membrane proteins", "superoxide dismutase", "hydrogen peroxide", "nitric oxide", "oxidoreductases", "carrier proteins", "peroxynitrous acid", "dna-binding proteins", "catalase", "glutathione", "deoxyguanosine", "superoxides", "nuclear proteins", "glutathione peroxidase", "melatoni…
"Calcium and integrin-binding protein 1"	"Q99828"	0.000273028	0	0.00406573	0	0.00439592	0.00914066	0	0	8	8	["membrane glycoproteins", "carrier proteins", "cell cycle proteins", "dna-binding proteins", "membrane proteins", "nuclear proteins", "superoxide dismutase", "hydrogen peroxide"]
"Endoplasmic reticulum chaperone BiP"	"P11021"	4.44399e-05	0	0.0147376	0	0.00474798	0.0200667	0.000717346	0	3	3	["dna-binding proteins", "protein disulfide-isomerases", "membrane proteins"]
"Amyloid-beta precursor protein"	"P05067"	0.0285754	0	0.0398746	0.00464792	0.0205272	0.0310998	0.0333024	0.00804173	8	7	["membrane proteins", "membrane glycoproteins", "lipid peroxides", "melatonin", "superoxides", "malondialdehyde", "nitric oxide"]
"Plasma membrane calcium-transporting ATPase 4"	"P23634"	0.000917466	0	0.000680077	0	0.000425013	0.00329292	0	0.00388839	2	2	["membrane proteins", "isoenzymes"]
"Alpha-actinin-2"	"P35609"	0.00149418	0.00319267	0	0	0.00411305	0.00535156	0.00015403	0.000598224	1	1	["cell cycle proteins"]
"Junctophilin-1"	"Q9HDC5"	0	0	0	0	0	0.000169384	0	0.000128667	3	2	["carrier proteins", "membrane proteins"]
"Junctophilin-2"	"Q9BR39"	0.0110962	0.00149917	0.0116011	0.0065225	0.0198432	0.0724148	0.00100629	0.0264274	59	3	["membrane proteins", "carrier proteins", "nuclear proteins"]
"Protein kinase C alpha type"	"P17252"	0	0	3.68393e-05	0	4.92076e-05	0	0	0	51	5	["protein carbonylation", "isoenzymes", "hydrogen peroxide", "membrane proteins", "nitric oxide"]
"Serine/threonine-protein kinase Sgk1"	"O00141"	0	0	3.66772e-05	0	0.000879907	3.40173e-05	0	0	1	1	["nuclear proteins"]
"Stromal interaction molecule 1"	"Q13586"	0.000826341	0	0.00239801	0	0.0110464	0.00755886	0	0	9	4	["membrane proteins", "membrane glycoproteins", "homocysteine", "carrier proteins"]
"Matrix metalloproteinase-9"	"P14780"	0.0334093	0.000846336	0.123612	0.0244327	0.109605	0.0818589	0.0826682	0.0574081	81	30	["glutathione", "homocysteine", "malondialdehyde", "carrier proteins", "carotenoids", "vitamin a", "antigens, neoplasm", "superoxides", "glutathione peroxidase", "nitric oxide", "hydrogen peroxide", "catalase", "melatonin", "superoxide dismutase", "membrane glycoproteins", "procollagen-proline dioxygenase", "aldehydes", "membrane proteins", "peroxiredoxins", "lipid peroxides", "cell cycle protein…
"Calreticulin"	"P27797"	0.0106115	0.00467034	0.0210034	0.00702671	0.0615808	0.0603588	0.00121674	0.0159099	15	8	["membrane proteins", "protein disulfide-isomerases", "nitric oxide", "carrier proteins", "superoxides", "membrane glycoproteins", "dna-binding proteins", "glutathione"]
"Troponin T, cardiac muscle"	"P45379"	0.0477382	0.0206186	0.15349	0.0703149	0.0846498	0.109565	0.0234336	0.0875794	154	20	["isoenzymes", "homocysteine", "glutathione", "carrier proteins", "membrane glycoproteins", "membrane proteins", "dna-binding proteins", "nuclear proteins", "glutathione peroxidase", "thioredoxins", "malondialdehyde", "superoxide dismutase", "hydrogen peroxide", "melatonin", "oxidoreductases", "nitric oxide", "catalase", "uric acid", "cysteine", "protein disulfide-isomerases"]
"Troponin C, slow skeletal and cardiac muscles"	"P63316"	0.000528945	0	0.0156653	0	0.010821	0.0153707	0.00258891	0.00424144	1	1	["hydrogen peroxide"]
"Calcium uniporter regulatory subunit MCUb, mitochondrial"	"Q9NWR8"	0	0	0.000213197	0	0	0.000198997	0	0	1	1	["membrane proteins"]
"Polycystin-1"	"P98161"	0.00166858	0	0.0142981	0	0.00883626	0.0137828	0.00988952	0	4	5	["carrier proteins", "membrane proteins", "cysteine", "glutathione", "nad"]
"cGMP-dependent protein kinase 1"	"Q13976"	4.59863e-05	0	0.00406925	0	0.0178968	0.00774632	0	0	5	1	["nitric oxide"]
"Transient receptor potential cation channel subfamily V member 1"	"Q8NER1"	0	0	0.000324466	0	4.91182e-05	3.41056e-05	0	0	2	2	["nitric oxide", "membrane proteins"]
"Sarcoplasmic/endoplasmic reticulum calcium ATPase 1"	"O14983"	0	0	0	0	0.000153544	0.000106684	0	0	3	3	["carrier proteins", "isoenzymes", "membrane proteins"]
"Annexin A6"	"P08133"	0.0052853	7.21884e-05	0.041754	0.00473406	0.0539933	0.048323	0.00857447	0.00898604	19	11	["vitamin a", "cell cycle proteins", "dna-binding proteins", "carrier proteins", "nitric oxide", "isoenzymes", "membrane glycoproteins", "nuclear proteins", "superoxides", "membrane proteins", "superoxide dismutase"]
"Annexin A2"	"P07355"	0	0	0.00215581	0.00456797	0	0.000589456	0.000484237	0.00217219	3	4	["peroxynitrous acid", "isoenzymes", "hydrogen peroxide", "carrier proteins"]
