# Supplementary material for: Data-Driven Insights into the Association Between Oxidative Stress and Calcium-Regulating Proteins in Cardiovascular Disease
Source: Antioxidants (Basel). 2024 Nov 20;13(11):1420. doi: 10.3390/antiox13111420 (PMC11590986; doi:10.3390/antiox13111420)
Supplement: Supplementary file 1 [file antioxidants-13-01420-s001.zip › Suplementry materials_revised Nov-18-2024/Table S1_CVDs┬áMeSH Descriptors.xlsx]

## Sheet: CVD MeSH
m1.name
"cardiomyopathies"
"arrhythmogenic right ventricular dysplasia"
"cardiomyopathy, alcoholic"
"cardiomyopathy, dilated"
"cardiomyopathy, hypertrophic"
"cardiomyopathy, hypertrophic, familial"
"cardiomyopathy, restrictive"
"chagas cardiomyopathy"
"diabetic cardiomyopathies"
"endocardial fibroelastosis"
"isolated noncompaction of the ventricular myocardium"
"endomyocardial fibrosis"
"glycogen storage disease type iib"
"kearns-sayre syndrome"
"myocardial reperfusion injury"
"myocarditis"
"sarcoglycanopathies"
"heart failure"
"cardio-renal syndrome"
"dyspnea, paroxysmal"
"edema, cardiac"
"heart failure, diastolic"
"heart failure, systolic"
"arrhythmias, cardiac"
"arrhythmia, sinus"
"sick sinus syndrome"
"sinus arrest, cardiac"
"atrial fibrillation"
"atrial flutter"
"bradycardia"
"brugada syndrome"
"cardiac complexes, premature"
"atrial premature complexes"
"ventricular premature complexes"
"commotio cordis"
"heart block"
"adams-stokes syndrome"
"atrioventricular block"
"bundle-branch block"
"interatrial block"
"sinoatrial block"
"long qt syndrome"
"andersen syndrome"
"jervell-lange nielsen syndrome"
"romano-ward syndrome"
"parasystole"
"pre-excitation syndromes"
"lown-ganong-levine syndrome"
"pre-excitation, mahaim-type"
"wolff-parkinson-white syndrome"
"tachycardia"
"tachycardia, paroxysmal"
"tachycardia, reciprocating"
"tachycardia, atrioventricular nodal reentry"
"tachycardia, sinoatrial nodal reentry"
"tachycardia, supraventricular"
"tachycardia, ectopic atrial"
"tachycardia, ectopic junctional"
"tachycardia, sinus"
"tachycardia, ventricular"
"accelerated idioventricular rhythm"
"torsades de pointes"
"ventricular fibrillation"
"ventricular flutter"
"heart defects, congenital"
"22q11 deletion syndrome"
"digeorge syndrome"
"aortic coarctation"
"aortico-ventricular tunnel"
"barth syndrome"
"bicuspid aortic valve disease"
"cor triatriatum"
"coronary vessel anomalies"
"anomalous left coronary artery"
"bland white garland syndrome"
"myocardial bridging"
"crisscross heart"
"dextrocardia"
"kartagener syndrome"
"ductus arteriosus, patent"
"ebstein anomaly"
"eisenmenger complex"
"heart septal defects"
"aortopulmonary septal defect"
"truncus arteriosus, persistent"
"endocardial cushion defects"
"heart septal defects, atrial"
"foramen ovale, patent"
"lutembacher syndrome"
"heart septal defects, ventricular"
"double outlet right ventricle"
"heterotaxy syndrome"
"hypoplastic left heart syndrome"
"leopard syndrome"
"levocardia"
"marfan syndrome"
"noonan syndrome"
"quadricuspid aortic valve"
"tetralogy of fallot"
"transposition of great vessels"
"congenitally corrected transposition of the great arteries"
"tricuspid atresia"
"trilogy of fallot"
"trisomy 13 syndrome"
"trisomy 18 syndrome"
"turner syndrome"
"univentricular heart"
"heart valve diseases"
"aortic valve disease"
"aortic valve insufficiency"
"aortic valve prolapse"
"aortic valve stenosis"
"aortic stenosis, subvalvular"
"discrete subaortic stenosis"
"aortic stenosis, supravalvular"
"williams syndrome"
"heart valve prolapse"
"mitral valve prolapse"
"tricuspid valve prolapse"
"mitral valve insufficiency"
"mitral valve stenosis"
"pulmonary atresia"
"pulmonary valve insufficiency"
"pulmonary valve stenosis"
"pulmonary subvalvular stenosis"
"tricuspid valve insufficiency"
"tricuspid valve stenosis"
"myocardial ischemia"
"acute coronary syndrome"
"angina pectoris"
"angina, unstable"
"angina pectoris, variant"
"angina, stable"
"microvascular angina"
"coronary disease"
"coronary aneurysm"
"coronary artery disease"
"coronary occlusion"
"coronary stenosis"
"coronary restenosis"
"coronary thrombosis"
"coronary vasospasm"
"coronary-subclavian steal syndrome"
"kounis syndrome"
"myocardial infarction"
"anterior wall myocardial infarction"
"inferior wall myocardial infarction"
"non-st elevated myocardial infarction"
"shock, cardiogenic"
"st elevation myocardial infarction"
"cardiac conduction system disease"
"ventricular outflow obstruction"
"cardiomegaly"
"hypertrophy, left ventricular"
"hypertrophy, right ventricular"
"endocarditis"
"endocarditis, bacterial"
"endocarditis, subacute bacterial"
"endocarditis, non-infective"
"heart arrest"
"death, sudden, cardiac"
"karoshi death"
"out-of-hospital cardiac arrest"
"heart rupture"
"heart rupture, post-infarction"
"ventricular septal rupture"
"ventricular dysfunction"
"ventricular dysfunction, left"
"takotsubo cardiomyopathy"
"ventricular dysfunction, right"
"heart neoplasms"
"cardiac papillary fibroelastoma"
"carney complex"
"pericarditis"
"pericarditis, constrictive"
"pericarditis, tuberculous"
