# Supplementary material for: Data-Driven Insights into the Association Between Oxidative Stress and Calcium-Regulating Proteins in Cardiovascular Disease
Source: Antioxidants (Basel). 2024 Nov 20;13(11):1420. doi: 10.3390/antiox13111420 (PMC11590986; doi:10.3390/antiox13111420)
Supplement: Supplementary file 1 [file antioxidants-13-01420-s001.zip › Suplementry materials_revised Nov-18-2024/Table S3_Ca-regulating proteins.xlsx]

## Sheet: 128 CRP
p.UID	p.name
"P17302"	"Gap junction alpha-1 protein"
"P35212"	"Gap junction alpha-4 protein"
"Q96KN9"	"Gap junction delta-4 protein"
"P36382"	"Gap junction alpha-5 protein"
"Q9Y6H8"	"Gap junction alpha-3 protein"
"P36383"	"Gap junction gamma-1 protein"
"Q8NFK1"	"Gap junction gamma-3 protein"
"Q969M2"	"Gap junction alpha-10 protein"
"Q13936"	"Voltage-dependent L-type calcium channel subunit alpha-1C"
"Q01668"	"Voltage-dependent L-type calcium channel subunit alpha-1D"
"Q02641"	"Voltage-dependent L-type calcium channel subunit beta-1"
"Q08289"	"Voltage-dependent L-type calcium channel subunit beta-2"
"P54289"	"Voltage-dependent calcium channel subunit alpha-2/delta-1"
"Q9NY47"	"Voltage-dependent calcium channel subunit alpha-2/delta-2"
"P62955"	"Voltage-dependent calcium channel gamma-7 subunit"
"Q8WXS5"	"Voltage-dependent calcium channel gamma-8 subunit"
"Q9UBN1"	"Voltage-dependent calcium channel gamma-4 subunit"
"Q9BXT2"	"Voltage-dependent calcium channel gamma-6 subunit"
"O43497"	"Voltage-dependent T-type calcium channel subunit alpha-1G"
"O95180"	"Voltage-dependent T-type calcium channel subunit alpha-1H"
"Q9ULQ1"	"Two pore channel protein 1"
"P22460"	"Potassium voltage-gated channel subfamily A member 5"
"Q14721"	"Potassium voltage-gated channel subfamily B member 1"
"O14649"	"Potassium channel subfamily K member 3"
"Q12791"	"Calcium-activated potassium channel subunit alpha-1"
"Q9Y691"	"Calcium-activated potassium channel subunit beta-2"
"Q9NPA1"	"Calcium-activated potassium channel subunit beta-3"
"Q9NS61"	"Kv channel-interacting protein 2"
"Q8TD43"	"Transient receptor potential cation channel subfamily M member 4"
"O94759"	"Transient receptor potential cation channel subfamily M member 2"
"Q14524"	"Sodium channel protein type 5 subunit alpha"
"Q92736"	"Ryanodine receptor 2"
"P21817"	"Ryanodine receptor 1"
"Q7Z443"	"Polycystin-1-like protein 3"
"Q13563"	"Polycystin-2"
"Q7Z442"	"Polycystin-1-like protein 2"
"Q9P0L9"	"Polycystin-2-like protein 1"
"Q13061"	"Triadin"
"Q9BYP7"	"Serine/threonine-protein kinase WNK3"
"Q08209"	"Protein phosphatase 3 catalytic subunit alpha"
"P0DP23"	"Calmodulin-1"
"P0DP24"	"Calmodulin-2"
"P0DP25"	"Calmodulin-3"
"P49768"	"Presenilin-1"
"P49810"	"Presenilin-2"
"Q16623"	"Syntaxin-1A"
"P30626"	"Sorcin"
"P56373"	"P2X purinoceptor 3"
"Q08499"	"cAMP-specific 3',5'-cyclic phosphodiesterase 4D"
"Q9BSA4"	"Protein tweety homolog 2"
"Q9C0H2"	"Protein tweety homolog 3"
"P19429"	"Troponin I, cardiac muscle"
"P26678"	"Cardiac phospholamban"
"Q8IYU8"	"Calcium uptake protein 2, mitochondrial"
"Q96AQ8"	"Mitochondrial calcium uniporter regulator 1"
"Q9H4I9"	"Essential MCU regulator, mitochondrial"
"P78417"	"Glutathione S-transferase omega-1"
"P29474"	"Nitric oxide synthase 3"
"Q86VP3"	"Phosphofurin acidic cluster sorting protein 2"
"Q9UKS6"	"Protein kinase C and casein kinase substrate in neurons protein 3"
"Q14571"	"Inositol 1,4,5-trisphosphate receptor type 2"
"P32418"	"Sodium/calcium exchanger 1"
"P19634"	"Sodium/hydrogen exchanger 1"
"Q13424"	"Alpha-1-syntrophin"
"P21796"	"Voltage-dependent anion-selective channel protein 1"
"Q9UBN4"	"Short transient receptor potential channel 4"
"P23327"	"Sarcoplasmic reticulum histidine-rich calcium-binding protein"
"Q13425"	"Beta-2-syntrophin"
"Q9NZV5"	"Selenoprotein N"
"P01160"	"Natriuretic peptides A"
"Q16611"	"Bcl-2 homologous antagonist/killer"
"Q99653"	"Calcineurin B homologous protein 1"
"O00499"	"Myc box-dependent-interacting protein 1"
"P41180"	"Extracellular calcium-sensing receptor"
"P12814"	"Alpha-actinin-1"
"O60610"	"Protein diaphanous homolog 1"
"O43603"	"Galanin receptor type 2"
"P17612"	"cAMP-dependent protein kinase catalytic subunit alpha"
"P68106"	"Peptidyl-prolyl cis-trans isomerase FKBP1B"
"O15247"	"Chloride intracellular channel protein 2"
"P62258"	"14-3-3 protein epsilon"
"P11532"	"Dystrophin"
"Q12797"	"Aspartyl/asparaginyl beta-hydroxylase"
"Q01484"	"Ankyrin-2"
"Q03135"	"Caveolin-1"
"P56539"	"Caveolin-3"
"O14958"	"Calsequestrin-2"
"P16615"	"Sarcoplasmic/endoplasmic reticulum calcium ATPase 2"
"Q99828"	"Calcium and integrin-binding protein 1"
"Q13023"	"A-kinase anchor protein 6"
"P11021"	"Endoplasmic reticulum chaperone BiP"
"P05067"	"Amyloid-beta precursor protein"
"P20073"	"Annexin A7"
"P23634"	"Plasma membrane calcium-transporting ATPase 4"
"P35609"	"Alpha-actinin-2"
"Q9HDC5"	"Junctophilin-1"
"Q9BR39"	"Junctophilin-2"
"Q9NZN3"	"EH domain-containing protein 3"
"Q13557"	"Calcium/calmodulin-dependent protein kinase type II subunit delta"
"Q14957"	"Glutamate receptor ionotropic, NMDA 2C"
"Q8NE86"	"Calcium uniporter protein, mitochondrial"
"P17252"	"Protein kinase C alpha type"
"Q96D31"	"Calcium release-activated calcium channel protein 1"
"Q6J4K2"	"Mitochondrial sodium/calcium exchanger protein"
"O00141"	"Serine/threonine-protein kinase Sgk1"
"Q13586"	"Stromal interaction molecule 1"
"Q9BPX6"	"Calcium uptake protein 1, mitochondrial"
"P14780"	"Matrix metalloproteinase-9"
"Q5S007"	"Leucine-rich repeat serine/threonine-protein kinase 2"
"P27797"	"Calreticulin"
"P45379"	"Troponin T, cardiac muscle"
"P63316"	"Troponin C, slow skeletal and cardiac muscles"
"P20020"	"Plasma membrane calcium-transporting ATPase 1"
"Q9NWR8"	"Calcium uniporter regulatory subunit MCUb, mitochondrial"
"O75838"	"Calcium and integrin-binding family member 2"
"O95202"	"Mitochondrial proton/calcium exchanger protein"
"P98161"	"Polycystin-1"
"Q13976"	"cGMP-dependent protein kinase 1"
"Q8NER1"	"Transient receptor potential cation channel subfamily V member 1"
"Q96BR1"	"Serine/threonine-protein kinase Sgk3"
"Q13938"	"Calcyphosin"
"Q15293"	"Reticulocalbin-1"
"O14983"	"Sarcoplasmic/endoplasmic reticulum calcium ATPase 1"
"P08133"	"Annexin A6"
"P07355"	"Annexin A2"
"Q86XE3"	"Calcium uptake protein 3, mitochondrial"
"Q9UM00"	"Calcium load-activated calcium channel"
"Q9BRK5"	"45 kDa calcium-binding protein"
