# Supplementary material for: Data-Driven Insights into the Association Between Oxidative Stress and Calcium-Regulating Proteins in Cardiovascular Disease
Source: Antioxidants (Basel). 2024 Nov 20;13(11):1420. doi: 10.3390/antiox13111420 (PMC11590986; doi:10.3390/antiox13111420)
Supplement: Supplementary file 1 [file antioxidants-13-01420-s001.zip › Suplementry materials_revised Nov-18-2024/Table S8_pathways associated with proteins in ARR and CCS .xlsx]

## Sheet: pathway-score
Pathway	CM	ARR	CHD	VD	IHD	CCS	VOO	OHD
Transport of connexins along the secretory pathway	0.093571	0.138706	0.0858471	0.0124665	0.0787332	0.0775873	0.0159572	0.076005
Oligomerization of connexins into connexons	0.093571	0.138706	0.0858471	0.0124665	0.0787332	0.0775873	0.0159572	0.076005
Regulation of gap junction activity	0.0925349	0.13717	0.0848966	0.0123285	0.0778614	0.0767282	0.0157805	0.0751634
SARS-CoV-2 targets PDZ proteins in cell-cell junction	0.0904968	0.134149	0.0830267	0.0120569	0.0761465	0.0750382	0.0154329	0.0735079
Formation of annular gap junctions	0.0855943	0.126882	0.0785288	0.0114038	0.0720214	0.0709731	0.0145969	0.0695258
Gap junction degradation	0.0846459	0.125476	0.0776587	0.0112774	0.0712233	0.0701867	0.0144351	0.0687554
RHOJ GTPase cycle	0.084594	0.125399	0.0776111	0.0112705	0.0711797	0.0701437	0.0144263	0.0687132
RHOQ GTPase cycle	0.0831444	0.12325	0.0762812	0.0110774	0.0699599	0.0689417	0.0141791	0.0675358
Microtubule-dependent trafficking of connexons from Golgi to the plasma membrane	0.0774247	0.114771	0.0710336	0.0103153	0.0651472	0.0641991	0.0132037	0.0628898
Transport of connexons to the plasma membrane	0.0765661	0.113499	0.0702459	0.010201	0.0644248	0.0634872	0.0130573	0.0621925
SARS-CoV-2-host interactions	0.0535009	0.0793076	0.0490846	0.00712796	0.0450171	0.0443619	0.00912381	0.0434572
Signaling by Rho GTPases	0.0500267	0.0741576	0.0458972	0.00666509	0.0420938	0.0414812	0.00853134	0.0406352
Gap junction assembly	0.0397362	0.105067	0.038756	0.00506146	0.0371027	0.0459002	0.0055949	0.0284637
Gap junction trafficking	0.0397362	0.105067	0.038756	0.00506146	0.0371027	0.0459001	0.0055949	0.0284637
Gap junction trafficking and regulation	0.0397362	0.105067	0.0387559	0.00506145	0.0371026	0.0459001	0.00559489	0.0284637
Ion homeostasis	0.0341924	0.0942133	0.00993476	0.00521418	0.00872104	0.101258	0.000218295	0.0401149
Signaling by Rho GTPases, Miro GTPases and RHOBTB3	0.0474473	0.0703341	0.0435307	0.00632144	0.0399235	0.0393424	0.00809146	0.0385401
RHO GTPase cycle	0.0417443	0.0618801	0.0382985	0.00556162	0.0351248	0.0346136	0.00711889	0.0339077
Membrane Trafficking	0.0307125	0.0893186	0.0287147	0.0036996	0.0273986	0.0373458	0.00408951	0.0209272
Muscle contraction	0.0311282	0.0798472	0.00748379	0.00391063	0.00672085	0.0787671	0.000163721	0.0341303
Cardiac conduction	0.0311282	0.0798472	0.00748379	0.00391063	0.00672085	0.0787671	0.000163721	0.0341303
Vesicle-mediated transport	0.0301004	0.0875386	0.0281425	0.00362587	0.0268526	0.0366015	0.00400801	0.0205102
Stimuli-sensing channels	0.0262735	0.0716273	0.00745107	0.00391063	0.00697979	0.0766613	0.000163721	0.0305706
Ion channel transport	0.0262735	0.0716273	0.00745107	0.00391063	0.00697979	0.0766613	0.000163721	0.0305706
Transport of small molecules	0.0262735	0.0716273	0.00745107	0.00391063	0.00697979	0.0766613	0.000163721	0.0305706
SARS-CoV-2 Infection	0.0303615	0.0450066	0.0278552	0.00404507	0.0255469	0.0251751	0.00517771	0.0246617
Signal Transduction	0.0228615	0.033889	0.0209744	0.00304585	0.0192363	0.0189563	0.0038987	0.0185697
Phase 1 - inactivation of fast Na+ channels	0.0202908	0.0339933	0.000121067	0	0.00066628	0.0104467	0	0.0149635
Axon guidance	0.00681908	0.0511936	0.00158066	0	0.00114045	0.0155189	0	0.000499157
Nervous system development	0.00680635	0.0510981	0.00157771	0	0.00113832	0.0154899	0	0.000498225
Interaction between L1 and Ankyrins	0.00652202	0.0489635	0.0015118	0	0.00109077	0.0148428	0	0.000477412
Neuronal System	0.00238321	0.0354875	0.000427526	0.000337512	0.00579644	0.017212	0	0.00103122
Transmission across Electrical Synapses	0.00237967	0.0354349	0.000426893	0.000337011	0.00578785	0.0171865	0	0.00102969
Electric Transmission Across Gap Junctions	0.00237967	0.0354349	0.000426893	0.000337011	0.00578785	0.0171865	0	0.00102969
Developmental Biology	0.00549146	0.0412267	0.00127292	0	0.000918413	0.0124975	0	0.000401975
L1CAM interactions	0.00417354	0.0313325	0.000967426	0	0.000697999	0.00949813	0	0.000305503
SARS-CoV Infections	0.00717891	0.0106417	0.00658632	0.00095645	0.00604053	0.00595261	0.00122426	0.00583122
Infectious disease	0.00446149	0.00661353	0.00409321	0.000594407	0.00375402	0.00369938	0.000760842	0.00362394
COPI-mediated anterograde transport	0.00218852	0.0164301	0.000507298	0	0.000366016	0.00498062	0	0.0001602
ER to Golgi Anterograde Transport	0.00120528	0.00904854	0.000279384	0	0.000201576	0.00274298	0	8.82265e-05
TRP channels	0.0025159	0.00386806	0	0	0.00175552	0.00286953	0	0.00193704
Asparagine N-linked glycosylation	0.000984569	0.00739156	0.000228223	0	0.000164663	0.00224068	0	7.20704e-05
Sensory Perception	0.00206612	0.00317655	0	0	0.00144168	0.00235653	0	0.00159075
Transport to the Golgi and subsequent modification	0.000849197	0.00637527	0.000196844	0	0.000142023	0.0019326	0	6.21612e-05
Sensory perception of sweet, bitter, and umami (glutamate) taste	0.00159321	0.00244947	0	0	0.00111169	0.00181715	0	0.00122664
Sensory perception of taste	0.0014899	0.00229064	0	0	0.00103961	0.00169932	0	0.0011471
Viral Infection Pathways	0.000390526	0.000578901	0.00035829	5.203e-05	0.000328599	0.000323817	6.65986e-05	0.000317213
Disease	0.000166675	0.000247073	0.000152917	2.22062e-05	0.000140245	0.000138204	2.84241e-05	0.000135385
Post-translational protein modification	4.34223e-05	0.000325989	1.00653e-05	0	7.26211e-06	9.88203e-05	0	3.17851e-06
Metabolism of proteins	5.2173e-06	3.91684e-05	1.20937e-06	0	8.72561e-07	1.18735e-05	0	3.81906e-07
